# Supplementary material for: Light Intensity and Wavelength Modulate Antioxidant Secondary Metabolites in Embryonic Axis of Chickpea Sprouts
Source: Foods. 2026 Jul 22;15(14):2578. doi: 10.3390/foods15142578 (PMC13409064; doi:10.3390/foods15142578)
Supplement: Supplementary file 1 [file foods-15-02578-s001.zip]

Archive with 3 entries (2 files):
- foods-4377374-supplementary/
- foods-4377374-supplementary/foods-4377374-supplementary.pdf
- foods-4377374-supplementary/Supplementary Materials S2 Table S3.xlsx
