# Supplementary material for: Light Intensity and Wavelength Modulate Antioxidant Secondary Metabolites in Embryonic Axis of Chickpea Sprouts
Source: Foods. 2026 Jul 22;15(14):2578. doi: 10.3390/foods15142578 (PMC13409064; doi:10.3390/foods15142578)
Supplement: Supplementary file 1 [file foods-15-02578-s001.zip › foods-4377374-supplementary/Supplementary Materials S2 Table S3.xlsx]

## Sheet: Putative annotations
Treatment	Observed_mz	Retention_time_s	Matched_adduct	Mass_error_Da	Mass_error_ppm	KEGG_ID	Putative_annotation	Candidates_at_this_mz	Database	MSMS_fragments	MSI_confidence_level	Authentic_standard	log2FC_vs_CS	p_value	q_value_BH	Regulation	Pathways
BH	187.056	735.032	M-H2O+H[1+]	0.0222138	118.8	C03657	1,4-Dihydroxy-2-naphthoate		KEGG (Glycine max, gmx_kegg)	Not acquired (full-scan MS1 only)	Level 3 (putatively characterized; m/z match only, no MS/MS or standards)	None	-5.94993	0.100734	0.708189	No significant change	Glycine, serine and threonine metabolism; Phenylalanine, tyrosine and tryptophan biosynthesis; Tryptophan metabolism; Ubiquinone and other terpenoid-quinone biosynthesis
BH	187.061	632.275	M-H2O+H[1+]	0.0222138	118.8	C03657	1,4-Dihydroxy-2-naphthoate	11	KEGG (Glycine max, gmx_kegg)	Not acquired (full-scan MS1 only)	Level 3 (putatively characterized; m/z match only, no MS/MS or standards)	None	-8.0279	0.0220567	0.449473	Downregulated	Glycine, serine and threonine metabolism; Phenylalanine, tyrosine and tryptophan biosynthesis; Tryptophan metabolism; Ubiquinone and other terpenoid-quinone biosynthesis
BH	202.995	342.634	M-H2O+H[1+]	0.0267673	131.9	C01267	3-(Imidazol-4-yl)-2-oxopropyl phosphate	21	KEGG (Glycine max, gmx_kegg)	Not acquired (full-scan MS1 only)	Level 3 (putatively characterized; m/z match only, no MS/MS or standards)	None	-0.661693	0.590706	0.798546	No significant change
BH	203.092	798.276	M-H2O+H[1+]	0.0267673	131.8	C01267	3-(Imidazol-4-yl)-2-oxopropyl phosphate		KEGG (Glycine max, gmx_kegg)	Not acquired (full-scan MS1 only)	Level 3 (putatively characterized; m/z match only, no MS/MS or standards)	None	6.89983	0.103821	0.708189	No significant change
BH	219.051	499.586	M+H[1+]	0.0616576	281.5	C00978	N-Acetylserotonin	8	KEGG (Glycine max, gmx_kegg)	Not acquired (full-scan MS1 only)	Level 3 (putatively characterized; m/z match only, no MS/MS or standards)	None	-0.760069	0.633553	0.817277	No significant change
BH	242.981	495.951	M+Na[1+]	0.0335255	138	C01267	3-(Imidazol-4-yl)-2-oxopropyl phosphate	20	KEGG (Glycine max, gmx_kegg)	Not acquired (full-scan MS1 only)	Level 3 (putatively characterized; m/z match only, no MS/MS or standards)	None	-4.27455	0.0492411	0.601654	Downregulated	Histidine metabolism; Tryptophan metabolism
BH	247.091	795.99	M+Na[1+]	0.0218645	88.5	C05651	5-Hydroxykynurenine	10	KEGG (Glycine max, gmx_kegg)	Not acquired (full-scan MS1 only)	Level 3 (putatively characterized; m/z match only, no MS/MS or standards)	None	5.66169	0.215072	0.708189	No significant change
BH	248.931	745.977	M-H2O+H[1+]	0.0249308	100.2	C00236	3-Phospho-D-glyceroyl phosphate	5	KEGG (Glycine max, gmx_kegg)	Not acquired (full-scan MS1 only)	Level 3 (putatively characterized; m/z match only, no MS/MS or standards)	None	-0.507494	0.764658	0.895369	No significant change
BH	264.87	746.364	M+Na[1+]	0.120359	454.4	C15650	2,3-Diketo-5-methylthiopentyl-1-phosphate	2	KEGG (Glycine max, gmx_kegg)	Not acquired (full-scan MS1 only)	Level 3 (putatively characterized; m/z match only, no MS/MS or standards)	None	0.562121	0.936668	0.972294	No significant change
BH	267.045	849.708	M-H2O+H[1+]	0.020366	76.3	C00814	Biochanin A	19	KEGG (Glycine max, gmx_kegg)	Not acquired (full-scan MS1 only)	Level 3 (putatively characterized; m/z match only, no MS/MS or standards)	None	-6.6395	0.00581682	0.23849	Downregulated	Isoflavonoid biosynthesis; Purine metabolism
BH	269.142	883.637	M-H2O+H[1+]	0.0610876	227	C00786	(-)-Vestitone	11	KEGG (Glycine max, gmx_kegg)	Not acquired (full-scan MS1 only)	Level 3 (putatively characterized; m/z match only, no MS/MS or standards)	None	5.19525	0.0728829	0.702775	No significant change
BH	273.066	850.827	M+H[1+]	0.0100123	36.7	C00509	Naringenin	20	KEGG (Glycine max, gmx_kegg)	Not acquired (full-scan MS1 only)	Level 3 (putatively characterized; m/z match only, no MS/MS or standards)	None	0.0562158	0.854469	0.937274	No significant change
BH	276.89	714.111	M+H[1+]	0.0671746	242.6	C00345	6-Phospho-D-gluconate		KEGG (Glycine max, gmx_kegg)	Not acquired (full-scan MS1 only)	Level 3 (putatively characterized; m/z match only, no MS/MS or standards)	None	-7.38196	0.0197885	0.439964	Downregulated	Pentose phosphate pathway
BH	276.965	432.12	M+H[1+]	0.0671746	242.5	C00345	6-Phospho-D-gluconate	6	KEGG (Glycine max, gmx_kegg)	Not acquired (full-scan MS1 only)	Level 3 (putatively characterized; m/z match only, no MS/MS or standards)	None	-6.41062	0.00502332	0.226049	Downregulated	Pentose phosphate pathway
BH	282.98	577.253	M-H2O+H[1+]	0.0547593	193.5	C05640	Cinnavalininate	22	KEGG (Glycine max, gmx_kegg)	Not acquired (full-scan MS1 only)	Level 3 (putatively characterized; m/z match only, no MS/MS or standards)	None	-2.16859	0.323341	0.708189	No significant change
BH	284.199	543.366	M+H[1+]	0.09979	351.1	C00387	Guanosine	3	KEGG (Glycine max, gmx_kegg)	Not acquired (full-scan MS1 only)	Level 3 (putatively characterized; m/z match only, no MS/MS or standards)	None	-1.80074	0.573407	0.790094	No significant change
BH	286.946	711.394	M+H[1+]	0.109195	380.5	C01514	Luteolin	13	KEGG (Glycine max, gmx_kegg)	Not acquired (full-scan MS1 only)	Level 3 (putatively characterized; m/z match only, no MS/MS or standards)	None	5.48029	0.172657	0.708189	No significant change
BH	287.099	642.378	M+H[1+]	0.109195	380.3	C01514	Luteolin		KEGG (Glycine max, gmx_kegg)	Not acquired (full-scan MS1 only)	Level 3 (putatively characterized; m/z match only, no MS/MS or standards)	None	-4.48029	0.248849	0.708189	No significant change
BH	291.095	349.63	M-H2O+H[1+]	0.0578231	198.6	C00365	dUMP	14	KEGG (Glycine max, gmx_kegg)	Not acquired (full-scan MS1 only)	Level 3 (putatively characterized; m/z match only, no MS/MS or standards)	None	1.11024	0.940747	0.975648	No significant change
BH	293.03	870.098	M-H2O+H[1+]	0.0478535	163.3	C01182	D-Ribulose 1,5-bisphosphate	13	KEGG (Glycine max, gmx_kegg)	Not acquired (full-scan MS1 only)	Level 3 (putatively characterized; m/z match only, no MS/MS or standards)	None	-6.43571	0.00417681	0.202795	Downregulated	Carbon fixation by Calvin cycle; Glyoxylate and dicarboxylate metabolism
BH	298.036	725.026	M-NH3+H[1+]	0.00349235	11.7	C04376	5'-Phosphoribosyl-N-formylglycinamide	4	KEGG (Glycine max, gmx_kegg)	Not acquired (full-scan MS1 only)	Level 3 (putatively characterized; m/z match only, no MS/MS or standards)	None	-2.31644	0.37423	0.711466	No significant change
BH	299.927	765.644	M+H[1+]	0.0869902	290	C04752	4-Amino-5-hydroxymethyl-2-methylpyrimidine diphosphate	1	KEGG (Glycine max, gmx_kegg)	Not acquired (full-scan MS1 only)	Level 3 (putatively characterized; m/z match only, no MS/MS or standards)	None	-3.72092	0.0808953	0.708189	No significant change
BH	306.972	847.605	M+H[1+]	0.109414	356.4	C05906	Leucocyanidin	14	KEGG (Glycine max, gmx_kegg)	Not acquired (full-scan MS1 only)	Level 3 (putatively characterized; m/z match only, no MS/MS or standards)	None	3.47254	0.336023	0.708189	No significant change
BH	306.975	882.445	M+Na[1+]	0.0831592	270.9	C00814	Biochanin A	17	KEGG (Glycine max, gmx_kegg)	Not acquired (full-scan MS1 only)	Level 3 (putatively characterized; m/z match only, no MS/MS or standards)	None	2.54425	0.99263	0.994787	No significant change
BH	307.045	697.127	M-CO+H[1+]	0.0235865	76.8	C00455	Nicotinamide D-ribonucleotide	17	KEGG (Glycine max, gmx_kegg)	Not acquired (full-scan MS1 only)	Level 3 (putatively characterized; m/z match only, no MS/MS or standards)	None	-4.5044	0.0388575	0.541613	Downregulated	Diterpenoid biosynthesis
BH	310.934	203.995	M+Na[1+]	0.0150921	48.5	C00974	Dihydrokaempferol		KEGG (Glycine max, gmx_kegg)	Not acquired (full-scan MS1 only)	Level 3 (putatively characterized; m/z match only, no MS/MS or standards)	None	3.91771	0.440171	0.733627	No significant change
BH	311.068	792.828	M+Na[1+]	0.0150921	48.5	C00974	Dihydrokaempferol	18	KEGG (Glycine max, gmx_kegg)	Not acquired (full-scan MS1 only)	Level 3 (putatively characterized; m/z match only, no MS/MS or standards)	None	2.76032	0.36816	0.711466	No significant change
BH	311.204	883.028	M+Na[1+]	0.0150921	48.5	C00974	Dihydrokaempferol		KEGG (Glycine max, gmx_kegg)	Not acquired (full-scan MS1 only)	Level 3 (putatively characterized; m/z match only, no MS/MS or standards)	None	5.86416	0.227334	0.708189	No significant change
BH	315.048	718.677	M-NH3+H[1+]	0.00113871	3.6	C00360	dAMP	12	KEGG (Glycine max, gmx_kegg)	Not acquired (full-scan MS1 only)	Level 3 (putatively characterized; m/z match only, no MS/MS or standards)	None	-1.14735	0.517422	0.768987	No significant change
BH	316.993	712.977	M+HCOONa[1+]	0.0034466	10.9	C13455	Abscisic aldehyde	6	KEGG (Glycine max, gmx_kegg)	Not acquired (full-scan MS1 only)	Level 3 (putatively characterized; m/z match only, no MS/MS or standards)	None	0.0887372	0.941498	0.97575	No significant change	Carotenoid biosynthesis; Vitamin B6 metabolism
BH	317.139	687.259	M+HCOONa[1+]	0.0034466	10.9	C13455	Abscisic aldehyde	8	KEGG (Glycine max, gmx_kegg)	Not acquired (full-scan MS1 only)	Level 3 (putatively characterized; m/z match only, no MS/MS or standards)	None	-3.78886	0.0753506	0.702775	No significant change	Carotenoid biosynthesis; Vitamin B6 metabolism
BH	322.007	624.259	M+Na[1+]	0.0108059	33.6	C04752	4-Amino-5-hydroxymethyl-2-methylpyrimidine diphosphate	4	KEGG (Glycine max, gmx_kegg)	Not acquired (full-scan MS1 only)	Level 3 (putatively characterized; m/z match only, no MS/MS or standards)	None	-4.25058	0.105434	0.708189	No significant change
BH	322.162	69.2612	M+Na[1+]	0.0108059	33.5	C04752	4-Amino-5-hydroxymethyl-2-methylpyrimidine diphosphate		KEGG (Glycine max, gmx_kegg)	Not acquired (full-scan MS1 only)	Level 3 (putatively characterized; m/z match only, no MS/MS or standards)	None	2.39041	0.645918	0.823579	No significant change
BH	329.012	631.124	M+Na[1+]	0.0512967	155.9	C05906	Leucocyanidin	8	KEGG (Glycine max, gmx_kegg)	Not acquired (full-scan MS1 only)	Level 3 (putatively characterized; m/z match only, no MS/MS or standards)	None	-2.14643	0.45457	0.737709	No significant change
BH	330.393	645.478	M(C13)+3H[3+]	0.035902	108.7	C16335	OPC4-CoA	1	KEGG (Glycine max, gmx_kegg)	Not acquired (full-scan MS1 only)	Level 3 (putatively characterized; m/z match only, no MS/MS or standards)	None	-6.64824	0.0104764	0.306808	Downregulated
BH	331.237	354.271	M-H2O+H[1+]	0.0462371	139.6	C06094	Gibberellin A53	6	KEGG (Glycine max, gmx_kegg)	Not acquired (full-scan MS1 only)	Level 3 (putatively characterized; m/z match only, no MS/MS or standards)	None	-2.36969	0.234761	0.708189	No significant change
BH	333.113	387.046	M+Na[1+]	0.0911435	273.6	C04785	13(S)-HPOT	11	KEGG (Glycine max, gmx_kegg)	Not acquired (full-scan MS1 only)	Level 3 (putatively characterized; m/z match only, no MS/MS or standards)	None	-0.829626	0.56722	0.7885	No significant change
BH	337.077	163.304	M+Na[1+]	0.0190877	56.6	C00341	Geranyl diphosphate	12	KEGG (Glycine max, gmx_kegg)	Not acquired (full-scan MS1 only)	Level 3 (putatively characterized; m/z match only, no MS/MS or standards)	None	-3.62922	0.0955302	0.708189	No significant change
BH	339.198	799.107	M-H2O+H[1+]	0.12772	376.5	C04454	5-Amino-6-(5'-phospho-D-ribitylamino)uracil	9	KEGG (Glycine max, gmx_kegg)	Not acquired (full-scan MS1 only)	Level 3 (putatively characterized; m/z match only, no MS/MS or standards)	None	-2.38677	0.507465	0.763681	No significant change
BH	340.192	609.371	M+Na[1+]	0.0898702	264.2	C12144	Phytosphingosine	3	KEGG (Glycine max, gmx_kegg)	Not acquired (full-scan MS1 only)	Level 3 (putatively characterized; m/z match only, no MS/MS or standards)	None	-7.50366	0.00152256	0.14416	Downregulated	Sphingolipid metabolism
BH	348.101	250.643	M+H[1+]	0.0307702	88.4	C00020	AMP	4	KEGG (Glycine max, gmx_kegg)	Not acquired (full-scan MS1 only)	Level 3 (putatively characterized; m/z match only, no MS/MS or standards)	None	-2.68412	0.179009	0.708189	No significant change
BH	353.955	720.303	M+H[1+]	0.126023	356	C01304	2,5-Diamino-6-(5-phospho-D-ribosylamino)pyrimidin-4(3H)-one	2	KEGG (Glycine max, gmx_kegg)	Not acquired (full-scan MS1 only)	Level 3 (putatively characterized; m/z match only, no MS/MS or standards)	None	-5.23769	0.201092	0.708189	No significant change
BH	354.08	170.365	M+H[1+]	0.126023	355.9	C01304	2,5-Diamino-6-(5-phospho-D-ribosylamino)pyrimidin-4(3H)-one		KEGG (Glycine max, gmx_kegg)	Not acquired (full-scan MS1 only)	Level 3 (putatively characterized; m/z match only, no MS/MS or standards)	None	4.86955	0.336158	0.708189	No significant change
BH	359.148	770.89	M+H[1+]	0.000990588	2.8	C05366	(+)-Pinoresinol	9	KEGG (Glycine max, gmx_kegg)	Not acquired (full-scan MS1 only)	Level 3 (putatively characterized; m/z match only, no MS/MS or standards)	None	-3.15621	0.152847	0.708189	No significant change
BH	359.256	485.027	M+H[1+]	0.000990588	2.8	C05366	(+)-Pinoresinol		KEGG (Glycine max, gmx_kegg)	Not acquired (full-scan MS1 only)	Level 3 (putatively characterized; m/z match only, no MS/MS or standards)	None	1.00327	0.851539	0.936326	No significant change
BH	359.984	811.227	M-C3H4O2+H[1+]	0.102829	285.6	C16430	trans-Zeatin riboside monophosphate	2	KEGG (Glycine max, gmx_kegg)	Not acquired (full-scan MS1 only)	Level 3 (putatively characterized; m/z match only, no MS/MS or standards)	None	-1.19538	0.632018	0.817277	No significant change
BH	360.21	614.785	M-C3H4O2+H[1+]	0.102829	285.5	C16430	trans-Zeatin riboside monophosphate	1	KEGG (Glycine max, gmx_kegg)	Not acquired (full-scan MS1 only)	Level 3 (putatively characterized; m/z match only, no MS/MS or standards)	None	-7.07132	0.0825339	0.708189	No significant change
BH	365.147	812.708	M+H[1+]	0.0123555	33.8	C03579	Gibberellin A8	16	KEGG (Glycine max, gmx_kegg)	Not acquired (full-scan MS1 only)	Level 3 (putatively characterized; m/z match only, no MS/MS or standards)	None	3.13268	0.495951	0.763477	No significant change
BH	367.14	880.642	M+Na[1+]	0.0191253	52.1	C05399	Melibiitol	5	KEGG (Glycine max, gmx_kegg)	Not acquired (full-scan MS1 only)	Level 3 (putatively characterized; m/z match only, no MS/MS or standards)	None	-3.33712	0.120337	0.708189	No significant change
BH	378.025	114.72	M+Na[1+]	0.0300267	79.4	C01137	S-Adenosylmethioninamine		KEGG (Glycine max, gmx_kegg)	Not acquired (full-scan MS1 only)	Level 3 (putatively characterized; m/z match only, no MS/MS or standards)	None	-0.752638	0.840311	0.928924	No significant change
BH	378.175	185.267	M+Na[1+]	0.0300267	79.4	C01137	S-Adenosylmethioninamine	3	KEGG (Glycine max, gmx_kegg)	Not acquired (full-scan MS1 only)	Level 3 (putatively characterized; m/z match only, no MS/MS or standards)	None	-2.17676	0.28084	0.708189	No significant change
BH	381.086	884.272	M+Na[1+]	0.000207256	0.5	C01134	Pantetheine 4'-phosphate	8	KEGG (Glycine max, gmx_kegg)	Not acquired (full-scan MS1 only)	Level 3 (putatively characterized; m/z match only, no MS/MS or standards)	None	4.97085	0.68685	0.847651	No significant change
BH	382.083	867.155	M-NH3+H[1+]	0.00634214	16.6	C00019	S-Adenosyl-L-methionine (SAM)	4	KEGG (Glycine max, gmx_kegg)	Not acquired (full-scan MS1 only)	Level 3 (putatively characterized; m/z match only, no MS/MS or standards)	None	1.73211	0.837957	0.927433	No significant change	Arginine and proline metabolism; Cysteine and methionine metabolism; One carbon pool by folate
BH	382.088	881.541	M-NH3+H[1+]	0.00634214	16.6	C00019	S-Adenosyl-L-methionine (SAM)	4	KEGG (Glycine max, gmx_kegg)	Not acquired (full-scan MS1 only)	Level 3 (putatively characterized; m/z match only, no MS/MS or standards)	None	3.13249	0.406772	0.719689	No significant change	Arginine and proline metabolism; Cysteine and methionine metabolism; One carbon pool by folate
BH	382.093	850.157	M-NH3+H[1+]	0.00634214	16.6	C00019	S-Adenosyl-L-methionine (SAM)	4	KEGG (Glycine max, gmx_kegg)	Not acquired (full-scan MS1 only)	Level 3 (putatively characterized; m/z match only, no MS/MS or standards)	None	3.05226	0.473855	0.748512	No significant change	Arginine and proline metabolism; Cysteine and methionine metabolism; One carbon pool by folate
BH	382.095	787.741	M-NH3+H[1+]	0.00634214	16.6	C00019	S-Adenosyl-L-methionine (SAM)	4	KEGG (Glycine max, gmx_kegg)	Not acquired (full-scan MS1 only)	Level 3 (putatively characterized; m/z match only, no MS/MS or standards)	None	3.10701	0.567624	0.7885	No significant change	Arginine and proline metabolism; Cysteine and methionine metabolism; One carbon pool by folate
BH	382.105	839.248	M-NH3+H[1+]	0.00634214	16.6	C00019	S-Adenosyl-L-methionine (SAM)	4	KEGG (Glycine max, gmx_kegg)	Not acquired (full-scan MS1 only)	Level 3 (putatively characterized; m/z match only, no MS/MS or standards)	None	3.07575	0.616058	0.811877	No significant change	Arginine and proline metabolism; Cysteine and methionine metabolism; One carbon pool by folate
BH	382.112	893.473	M-NH3+H[1+]	0.00634214	16.6	C00019	S-Adenosyl-L-methionine (SAM)	4	KEGG (Glycine max, gmx_kegg)	Not acquired (full-scan MS1 only)	Level 3 (putatively characterized; m/z match only, no MS/MS or standards)	None	2.98035	0.272044	0.708189	No significant change	Arginine and proline metabolism; Cysteine and methionine metabolism; One carbon pool by folate
BH	382.13	798.005	M[1+]	0.00118336	3.1	C00448	trans-Geranyl diphosphate	4	KEGG (Glycine max, gmx_kegg)	Not acquired (full-scan MS1 only)	Level 3 (putatively characterized; m/z match only, no MS/MS or standards)	None	5.63048	0.0121784	0.325641	Upregulated	Sesquiterpenoid and triterpenoid biosynthesis; Steroid biosynthesis; Terpenoid backbone biosynthesis
BH	382.959	296.27	M+H[1+]	0.179673	469.2	C00448	trans-Geranyl diphosphate	3	KEGG (Glycine max, gmx_kegg)	Not acquired (full-scan MS1 only)	Level 3 (putatively characterized; m/z match only, no MS/MS or standards)	None	-4.46169	0.040726	0.541613	Downregulated	Sesquiterpenoid and triterpenoid biosynthesis; Steroid biosynthesis; Terpenoid backbone biosynthesis
BH	382.959	296.27	M+H[1+]	0.179673	469.2	C00448	trans-Geranyl diphosphate	3	KEGG (Glycine max, gmx_kegg)	Not acquired (full-scan MS1 only)	Level 3 (putatively characterized; m/z match only, no MS/MS or standards)	None	-4.46169	0.040726	0.541613	Downregulated	Sesquiterpenoid and triterpenoid biosynthesis; Steroid biosynthesis; Terpenoid backbone biosynthesis
BH	383.889	579.66	M+H[1+]	0.0595236	155.1	C16448	Dihydrozeatin-O-glucoside		KEGG (Glycine max, gmx_kegg)	Not acquired (full-scan MS1 only)	Level 3 (putatively characterized; m/z match only, no MS/MS or standards)	None	-3.08092	0.147974	0.708189	No significant change
BH	384.128	348.85	M+H[1+]	0.0595236	155	C16448	Dihydrozeatin-O-glucoside	1	KEGG (Glycine max, gmx_kegg)	Not acquired (full-scan MS1 only)	Level 3 (putatively characterized; m/z match only, no MS/MS or standards)	None	0.0442114	0.829579	0.923678	No significant change
BH	386.936	769.664	M-H2O+H[1+]	0.0959283	247.9	C00015	UDP		KEGG (Glycine max, gmx_kegg)	Not acquired (full-scan MS1 only)	Level 3 (putatively characterized; m/z match only, no MS/MS or standards)	None	-7.32844	0.0214213	0.449473	Downregulated	Pyrimidine metabolism; Zeatin biosynthesis
BH	387.095	448.213	M-H2O+H[1+]	0.0959283	247.8	C00015	UDP	4	KEGG (Glycine max, gmx_kegg)	Not acquired (full-scan MS1 only)	Level 3 (putatively characterized; m/z match only, no MS/MS or standards)	None	-4.62874	0.0333682	0.521207	Downregulated	Pyrimidine metabolism; Zeatin biosynthesis
BH	387.106	816.308	M-H2O+H[1+]	0.0959283	247.8	C00015	UDP		KEGG (Glycine max, gmx_kegg)	Not acquired (full-scan MS1 only)	Level 3 (putatively characterized; m/z match only, no MS/MS or standards)	None	-3.83043	0.322495	0.708189	No significant change	Pyrimidine metabolism; Zeatin biosynthesis
BH	387.224	141.281	M-H2O+H[1+]	0.0959283	247.7	C00015	UDP		KEGG (Glycine max, gmx_kegg)	Not acquired (full-scan MS1 only)	Level 3 (putatively characterized; m/z match only, no MS/MS or standards)	None	0.0048106	0.97676	0.988468	No significant change	Pyrimidine metabolism; Zeatin biosynthesis
BH	396.979	73.6417	M-C3H4O2+H[1+]	0.0198177	49.9	C00460	dUTP		KEGG (Glycine max, gmx_kegg)	Not acquired (full-scan MS1 only)	Level 3 (putatively characterized; m/z match only, no MS/MS or standards)	None	5.66595	0.252755	0.708189	No significant change
BH	396.98	863.852	M-C3H4O2+H[1+]	0.0198177	49.9	C00460	dUTP	1	KEGG (Glycine max, gmx_kegg)	Not acquired (full-scan MS1 only)	Level 3 (putatively characterized; m/z match only, no MS/MS or standards)	None	-0.140664	0.882727	0.952414	No significant change
BH	398.078	145.229	M-H2O+H[1+]	0.0442496	111.2	C04713	N6-(delta2-Isopentenyl)-adenosine 5'-monophosphate	1	KEGG (Glycine max, gmx_kegg)	Not acquired (full-scan MS1 only)	Level 3 (putatively characterized; m/z match only, no MS/MS or standards)	None	-2.46246	0.267571	0.708189	No significant change
BH	402.808	564.859	M-H2O+H[1+]	0.151242	375.5	C01243	1D-myo-Inositol 1,3,4-trisphosphate	2	KEGG (Glycine max, gmx_kegg)	Not acquired (full-scan MS1 only)	Level 3 (putatively characterized; m/z match only, no MS/MS or standards)	None	-4.34839	0.0460173	0.577564	Downregulated	Inositol phosphate metabolism
BH	403.059	719.12	M-H2O+H[1+]	0.151242	375.2	C01243	1D-myo-Inositol 1,3,4-trisphosphate		KEGG (Glycine max, gmx_kegg)	Not acquired (full-scan MS1 only)	Level 3 (putatively characterized; m/z match only, no MS/MS or standards)	None	1.17229	0.826026	0.921413	No significant change	Inositol phosphate metabolism
BH	406.129	519.765	M-C3H4O2+H[1+]	0.0877455	216.1	C00513	CDP-glycerol	2	KEGG (Glycine max, gmx_kegg)	Not acquired (full-scan MS1 only)	Level 3 (putatively characterized; m/z match only, no MS/MS or standards)	None	-5.62743	0.0320989	0.521207	Downregulated	Glycerophospholipid metabolism
BH	407.118	884.583	M-CO2+H[1+]	0.0934883	229.6	C00353	Geranylgeranyl diphosphate	4	KEGG (Glycine max, gmx_kegg)	Not acquired (full-scan MS1 only)	Level 3 (putatively characterized; m/z match only, no MS/MS or standards)	None	-5.7593	0.0303399	0.521207	Downregulated	Carotenoid biosynthesis; Diterpenoid biosynthesis; Terpenoid backbone biosynthesis; Ubiquinone and other terpenoid-quinone biosynthesis
BH	411.031	833.958	M+Na[1+]	0.0340084	82.7	C01346	dUDP	3	KEGG (Glycine max, gmx_kegg)	Not acquired (full-scan MS1 only)	Level 3 (putatively characterized; m/z match only, no MS/MS or standards)	None	4.36661	0.302156	0.708189	No significant change
BH	411.038	736.543	M+Na[1+]	0.0340084	82.7	C01346	dUDP		KEGG (Glycine max, gmx_kegg)	Not acquired (full-scan MS1 only)	Level 3 (putatively characterized; m/z match only, no MS/MS or standards)	None	-6.08458	0.0890305	0.708189	No significant change
BH	411.92	834.726	M+Na[1+]	0.142443	345.8	C05993	Acetyl adenylate	3	KEGG (Glycine max, gmx_kegg)	Not acquired (full-scan MS1 only)	Level 3 (putatively characterized; m/z match only, no MS/MS or standards)	None	0.98468	0.904404	0.960838	No significant change
BH	412.142	740.139	M+Na[1+]	0.0790582	191.8	C05993	Acetyl adenylate	2	KEGG (Glycine max, gmx_kegg)	Not acquired (full-scan MS1 only)	Level 3 (putatively characterized; m/z match only, no MS/MS or standards)	None	-4.74949	0.0420445	0.550157	Downregulated	Pyruvate metabolism
BH	415.044	542.226	M-H4O2+H[1+]	0.136052	327.8	C00353	Geranylgeranyl diphosphate	4	KEGG (Glycine max, gmx_kegg)	Not acquired (full-scan MS1 only)	Level 3 (putatively characterized; m/z match only, no MS/MS or standards)	None	-5.10607	0.0196808	0.439964	Downregulated	Carotenoid biosynthesis; Diterpenoid biosynthesis; Terpenoid backbone biosynthesis; Ubiquinone and other terpenoid-quinone biosynthesis
BH	417.127	660.203	M+H[1+]	0.00932892	22.4	C10216	Daidzin	2	KEGG (Glycine max, gmx_kegg)	Not acquired (full-scan MS1 only)	Level 3 (putatively characterized; m/z match only, no MS/MS or standards)	None	-2.10685	0.507071	0.763681	No significant change
BH	418.191	782.418	M+Na[1+]	0.18921	452.4	C05924	Molybdopterin	3	KEGG (Glycine max, gmx_kegg)	Not acquired (full-scan MS1 only)	Level 3 (putatively characterized; m/z match only, no MS/MS or standards)	None	-1.57505	0.403462	0.719689	No significant change
BH	421.015	849.886	M+H[1+]	0.0448742	106.6	C01243	1D-myo-Inositol 1,3,4-trisphosphate	7	KEGG (Glycine max, gmx_kegg)	Not acquired (full-scan MS1 only)	Level 3 (putatively characterized; m/z match only, no MS/MS or standards)	None	-0.451045	0.961991	0.981135	No significant change
BH	423.226	655.553	M-CO+H[1+]	0.020013	47.3	C00353	Geranylgeranyl diphosphate	12	KEGG (Glycine max, gmx_kegg)	Not acquired (full-scan MS1 only)	Level 3 (putatively characterized; m/z match only, no MS/MS or standards)	None	-5.98215	0.0068555	0.248008	Downregulated	Brassinosteroid biosynthesis; Carotenoid biosynthesis; Diterpenoid biosynthesis; Terpenoid backbone biosynthesis; Ubiquinone and other terpenoid-quinone biosynthesis
BH	424.316	442.092	M-H4O2+H[1+]	0.143771	338.8	C00440	5-methyltetrahydrofolate	2	KEGG (Glycine max, gmx_kegg)	Not acquired (full-scan MS1 only)	Level 3 (putatively characterized; m/z match only, no MS/MS or standards)	None	-3.54925	0.10192	0.708189	No significant change
BH	425.092	579.145	M+Na[1+]	0.0162915	38.3	C04352	(R)-4'-Phosphopantothenoyl-L-cysteine	3	KEGG (Glycine max, gmx_kegg)	Not acquired (full-scan MS1 only)	Level 3 (putatively characterized; m/z match only, no MS/MS or standards)	None	-1.51131	0.436772	0.731674	No significant change
BH	425.144	782.965	M+Na[1+]	0.0162915	38.3	C04352	(R)-4'-Phosphopantothenoyl-L-cysteine		KEGG (Glycine max, gmx_kegg)	Not acquired (full-scan MS1 only)	Level 3 (putatively characterized; m/z match only, no MS/MS or standards)	None	-7.99851	0.00678461	0.248008	Downregulated
BH	428.832	488.815	M+H[1+]	0.188459	439.5	C00104	IDP	1	KEGG (Glycine max, gmx_kegg)	Not acquired (full-scan MS1 only)	Level 3 (putatively characterized; m/z match only, no MS/MS or standards)	None	-4.01179	0.149725	0.708189	No significant change
BH	432.004	665.277	M-H2O+H[1+]	0.101351	234.6	C08604	Cyanidin 3-O-glucoside	2	KEGG (Glycine max, gmx_kegg)	Not acquired (full-scan MS1 only)	Level 3 (putatively characterized; m/z match only, no MS/MS or standards)	None	6.25271	0.0952655	0.708189	No significant change
BH	433.904	459.954	M+H[1+]	0.0233536	53.8	C12137	Pelargonidin 3-O-glucoside		KEGG (Glycine max, gmx_kegg)	Not acquired (full-scan MS1 only)	Level 3 (putatively characterized; m/z match only, no MS/MS or standards)	None	5.86215	0.227591	0.708189	No significant change
BH	434.144	424.26	M+H[1+]	0.0233536	53.8	C12137	Pelargonidin 3-O-glucoside	2	KEGG (Glycine max, gmx_kegg)	Not acquired (full-scan MS1 only)	Level 3 (putatively characterized; m/z match only, no MS/MS or standards)	None	2.27418	0.647252	0.823615	No significant change
BH	437.399	660.986	M+Na[1+]	0.0238633	54.6	C01753	beta-Sitosterol	4	KEGG (Glycine max, gmx_kegg)	Not acquired (full-scan MS1 only)	Level 3 (putatively characterized; m/z match only, no MS/MS or standards)	None	-2.60332	0.193266	0.708189	No significant change
BH	443.791	506.568	M+H[1+]	0.0106736	24.1	C00035	GDP		KEGG (Glycine max, gmx_kegg)	Not acquired (full-scan MS1 only)	Level 3 (putatively characterized; m/z match only, no MS/MS or standards)	None	-7.93119	0.00775449	0.25798	Downregulated
BH	444.021	645.016	M+H[1+]	0.0106736	24	C00035	GDP	2	KEGG (Glycine max, gmx_kegg)	Not acquired (full-scan MS1 only)	Level 3 (putatively characterized; m/z match only, no MS/MS or standards)	None	-1.72256	0.422072	0.724394	No significant change
BH	445.911	606.738	M-H2O+H[1+]	0.160103	359	C03794	N6-(1,2-Dicarboxyethyl)-AMP	1	KEGG (Glycine max, gmx_kegg)	Not acquired (full-scan MS1 only)	Level 3 (putatively characterized; m/z match only, no MS/MS or standards)	None	0.575631	0.918232	0.96322	No significant change
BH	446.088	746.364	M-H2O+H[1+]	0.160103	358.9	C03794	N6-(1,2-Dicarboxyethyl)-AMP		KEGG (Glycine max, gmx_kegg)	Not acquired (full-scan MS1 only)	Level 3 (putatively characterized; m/z match only, no MS/MS or standards)	None	5.48123	0.276415	0.708189	No significant change
BH	446.946	525.465	M+H[1+]	0.121809	272.5	C00570	CDP-ethanolamine	7	KEGG (Glycine max, gmx_kegg)	Not acquired (full-scan MS1 only)	Level 3 (putatively characterized; m/z match only, no MS/MS or standards)	None	1.81256	0.571619	0.789399	No significant change
BH	449.253	726.279	M+Na[1+]	0.0743547	165.5	C15970	Abscisic acid glucose ester	18	KEGG (Glycine max, gmx_kegg)	Not acquired (full-scan MS1 only)	Level 3 (putatively characterized; m/z match only, no MS/MS or standards)	None	-1.28397	0.443731	0.734024	No significant change
BH	450.822	553.242	M-H2O+H[1+]	0.148052	328.4	C00460	dUTP	2	KEGG (Glycine max, gmx_kegg)	Not acquired (full-scan MS1 only)	Level 3 (putatively characterized; m/z match only, no MS/MS or standards)	None	-6.54748	0.00568294	0.238296	Downregulated	Pyrimidine metabolism
BH	451.051	873.057	M+HCOOK[1+]	0.0250988	55.6	C04734	1-(5'-Phosphoribosyl)-5-formamido-4-imidazolecarboxamide	6	KEGG (Glycine max, gmx_kegg)	Not acquired (full-scan MS1 only)	Level 3 (putatively characterized; m/z match only, no MS/MS or standards)	None	-4.09448	0.119612	0.708189	No significant change
BH	460.913	189.038	M-C3H4O2+H[1+]	0.0455146	98.7	C12625	Biochanin A 7-O-(6-O-malonyl-beta-D-glucoside)		KEGG (Glycine max, gmx_kegg)	Not acquired (full-scan MS1 only)	Level 3 (putatively characterized; m/z match only, no MS/MS or standards)	None	-6.33288	0.0700231	0.695479	No significant change	Isoflavonoid biosynthesis
BH	461.153	683.444	M-C3H4O2+H[1+]	0.0455146	98.7	C12625	Biochanin A 7-O-(6-O-malonyl-beta-D-glucoside)	4	KEGG (Glycine max, gmx_kegg)	Not acquired (full-scan MS1 only)	Level 3 (putatively characterized; m/z match only, no MS/MS or standards)	None	-5.5492	0.0359507	0.53926	Downregulated	Isoflavonoid biosynthesis
BH	464.03	700.126	M+Na[1+]	0.0989732	213.3	C00504	Folate	3	KEGG (Glycine max, gmx_kegg)	Not acquired (full-scan MS1 only)	Level 3 (putatively characterized; m/z match only, no MS/MS or standards)	None	-1.40721	0.452283	0.737108	No significant change
BH	464.956	883.559	M-H2O+H[1+]	0.0855003	183.9	C00459	dTTP		KEGG (Glycine max, gmx_kegg)	Not acquired (full-scan MS1 only)	Level 3 (putatively characterized; m/z match only, no MS/MS or standards)	None	-7.63985	0.0131514	0.346634	Downregulated
BH	465.071	893.824	M-H2O+H[1+]	0.0855003	183.8	C00459	dTTP	8	KEGG (Glycine max, gmx_kegg)	Not acquired (full-scan MS1 only)	Level 3 (putatively characterized; m/z match only, no MS/MS or standards)	None	-1.12249	0.729239	0.867658	No significant change
BH	465.175	824.667	M-H2O+H[1+]	0.0855003	183.8	C00459	dTTP		KEGG (Glycine max, gmx_kegg)	Not acquired (full-scan MS1 only)	Level 3 (putatively characterized; m/z match only, no MS/MS or standards)	None	-4.95328	0.201724	0.708189	No significant change
BH	467.938	811.227	M+H[1+]	0.0382111	81.7	C00458	dCTP		KEGG (Glycine max, gmx_kegg)	Not acquired (full-scan MS1 only)	Level 3 (putatively characterized; m/z match only, no MS/MS or standards)	None	-7.60328	0.0139815	0.363322	Downregulated	Pyrimidine metabolism
BH	467.959	720.684	M+H[1+]	0.0382111	81.7	C00458	dCTP	3	KEGG (Glycine max, gmx_kegg)	Not acquired (full-scan MS1 only)	Level 3 (putatively characterized; m/z match only, no MS/MS or standards)	None	-4.99323	0.0225943	0.449473	Downregulated	Pyrimidine metabolism
BH	469.02	754.87	M(C13)+H[1+]	0.0200437	42.7	C00458	dCTP	9	KEGG (Glycine max, gmx_kegg)	Not acquired (full-scan MS1 only)	Level 3 (putatively characterized; m/z match only, no MS/MS or standards)	None	5.58387	0.112191	0.708189	No significant change	Pyrimidine metabolism
BH	470.198	598.205	M+H[1+]	0.119043	253.2	C05125	2-(alpha-Hydroxyethyl)thiamine diphosphate	2	KEGG (Glycine max, gmx_kegg)	Not acquired (full-scan MS1 only)	Level 3 (putatively characterized; m/z match only, no MS/MS or standards)	None	-0.127139	0.799195	0.906626	No significant change
BH	471.015	763.942	M(Cl37)+H[1+]	0.0367883	78.1	C00460	dUTP	5	KEGG (Glycine max, gmx_kegg)	Not acquired (full-scan MS1 only)	Level 3 (putatively characterized; m/z match only, no MS/MS or standards)	None	-0.231794	0.946395	0.976565	No significant change	Pyrimidine metabolism
BH	472.007	544.217	M+Na[1+]	0.0473886	100.4	C08604	Cyanidin 3-O-glucoside		KEGG (Glycine max, gmx_kegg)	Not acquired (full-scan MS1 only)	Level 3 (putatively characterized; m/z match only, no MS/MS or standards)	None	3.53843	0.487788	0.759238	No significant change	Anthocyanin biosynthesis
BH	472.025	611.227	M+Na[1+]	0.0473886	100.4	C08604	Cyanidin 3-O-glucoside		KEGG (Glycine max, gmx_kegg)	Not acquired (full-scan MS1 only)	Level 3 (putatively characterized; m/z match only, no MS/MS or standards)	None	6.23052	0.180796	0.708189	No significant change	Anthocyanin biosynthesis
BH	472.145	235.852	M+Na[1+]	0.0473886	100.4	C08604	Cyanidin 3-O-glucoside	1	KEGG (Glycine max, gmx_kegg)	Not acquired (full-scan MS1 only)	Level 3 (putatively characterized; m/z match only, no MS/MS or standards)	None	-5.25898	0.0201714	0.439964	Downregulated	Anthocyanin biosynthesis
BH	477.14	704.196	M+Na[1+]	0.0769312	161.2	C04823	1-(5'-Phosphoribosyl)-5-amino-4-(N-succinocarboxamide)-imidazole	2	KEGG (Glycine max, gmx_kegg)	Not acquired (full-scan MS1 only)	Level 3 (putatively characterized; m/z match only, no MS/MS or standards)	None	-1.95855	0.299912	0.708189	No significant change
BH	478.96	735.712	M+Na[1+]	0.134372	280.5	C00061	FMN	2	KEGG (Glycine max, gmx_kegg)	Not acquired (full-scan MS1 only)	Level 3 (putatively characterized; m/z match only, no MS/MS or standards)	None	-1.79977	0.357538	0.708965	No significant change
BH	481.357	697.817	M+H[1+]	0.0051057	10.6	C08814	Brassinolide	2	KEGG (Glycine max, gmx_kegg)	Not acquired (full-scan MS1 only)	Level 3 (putatively characterized; m/z match only, no MS/MS or standards)	None	-0.836383	0.571454	0.789399	No significant change
BH	481.865	739.481	M-HCOOH+H[1+]	0.0202484	42	C05381	3-Carboxy-1-hydroxypropyl-ThPP		KEGG (Glycine max, gmx_kegg)	Not acquired (full-scan MS1 only)	Level 3 (putatively characterized; m/z match only, no MS/MS or standards)	None	4.80015	0.342845	0.708189	No significant change
BH	482.058	773.224	M-HCOOH+H[1+]	0.0202484	42	C05381	3-Carboxy-1-hydroxypropyl-ThPP	2	KEGG (Glycine max, gmx_kegg)	Not acquired (full-scan MS1 only)	Level 3 (putatively characterized; m/z match only, no MS/MS or standards)	None	-2.08815	0.40532	0.719689	No significant change
BH	482.333	438.985	M-HCOOH+H[1+]	0.0202484	42	C05381	3-Carboxy-1-hydroxypropyl-ThPP	1	KEGG (Glycine max, gmx_kegg)	Not acquired (full-scan MS1 only)	Level 3 (putatively characterized; m/z match only, no MS/MS or standards)	None	-2.33032	0.250133	0.708189	No significant change
BH	483.151	795.662	M+H[1+]	0.154811	320.4	C00459	dTTP	5	KEGG (Glycine max, gmx_kegg)	Not acquired (full-scan MS1 only)	Level 3 (putatively characterized; m/z match only, no MS/MS or standards)	None	-0.893582	0.602738	0.803319	No significant change
BH	484.026	706.762	M+H[1+]	0.0337477	69.7	C00063	CTP	4	KEGG (Glycine max, gmx_kegg)	Not acquired (full-scan MS1 only)	Level 3 (putatively characterized; m/z match only, no MS/MS or standards)	None	-3.97447	0.224713	0.708189	No significant change
BH	484.217	304.448	M+Na[1+]	0.107496	222	C03108	D-Glucosylsphingosine	3	KEGG (Glycine max, gmx_kegg)	Not acquired (full-scan MS1 only)	Level 3 (putatively characterized; m/z match only, no MS/MS or standards)	None	-0.00137258	0.82234	0.919525	No significant change
BH	485.876	154.028	M+Na[1+]	0.187067	385	C03794	N6-(1,2-Dicarboxyethyl)-AMP	2	KEGG (Glycine max, gmx_kegg)	Not acquired (full-scan MS1 only)	Level 3 (putatively characterized; m/z match only, no MS/MS or standards)	None	-3.77487	0.155566	0.708189	No significant change
BH	497.424	796.585	M+H[1+]	0.0770766	155	C19874	26-Hydroxybrassinolide	2	KEGG (Glycine max, gmx_kegg)	Not acquired (full-scan MS1 only)	Level 3 (putatively characterized; m/z match only, no MS/MS or standards)	None	-1.85667	0.431304	0.729556	No significant change	Brassinosteroid biosynthesis
BH	500.735	729.711	M+H[1+]	0.200709	400.8	C01272	1D-myo-Inositol 1,3,4,5-tetrakisphosphate	4	KEGG (Glycine max, gmx_kegg)	Not acquired (full-scan MS1 only)	Level 3 (putatively characterized; m/z match only, no MS/MS or standards)	None	-1.38055	0.497691	0.763477	No significant change
BH	501.758	653.989	M(C13)+H[1+]	0.0471651	94	C01272	1D-myo-Inositol 1,3,4,5-tetrakisphosphate		KEGG (Glycine max, gmx_kegg)	Not acquired (full-scan MS1 only)	Level 3 (putatively characterized; m/z match only, no MS/MS or standards)	None	-7.49434	0.0166705	0.394322	Downregulated
BH	501.987	802.839	M(C13)+H[1+]	0.0471651	94	C01272	1D-myo-Inositol 1,3,4,5-tetrakisphosphate	8	KEGG (Glycine max, gmx_kegg)	Not acquired (full-scan MS1 only)	Level 3 (putatively characterized; m/z match only, no MS/MS or standards)	None	-0.129833	0.856901	0.938268	No significant change
BH	502.102	775.599	M(C13)+H[1+]	0.0471651	93.9	C01272	1D-myo-Inositol 1,3,4,5-tetrakisphosphate	3	KEGG (Glycine max, gmx_kegg)	Not acquired (full-scan MS1 only)	Level 3 (putatively characterized; m/z match only, no MS/MS or standards)	None	-0.394946	0.955113	0.97899	No significant change
BH	502.79	250.194	M+H[1+]	0.0720788	143.4	C16191	Malonyldaidzin		KEGG (Glycine max, gmx_kegg)	Not acquired (full-scan MS1 only)	Level 3 (putatively characterized; m/z match only, no MS/MS or standards)	None	5.33574	0.294644	0.708189	No significant change	Isoflavonoid biosynthesis
BH	503.046	204.656	M+H[1+]	0.0720788	143.3	C16191	Malonyldaidzin	1	KEGG (Glycine max, gmx_kegg)	Not acquired (full-scan MS1 only)	Level 3 (putatively characterized; m/z match only, no MS/MS or standards)	None	0.00998944	0.996652	0.997584	No significant change	Isoflavonoid biosynthesis
BH	503.048	128.652	M+H[1+]	0.0720788	143.3	C16191	Malonyldaidzin		KEGG (Glycine max, gmx_kegg)	Not acquired (full-scan MS1 only)	Level 3 (putatively characterized; m/z match only, no MS/MS or standards)	None	4.38795	0.385691	0.718115	No significant change	Isoflavonoid biosynthesis
BH	503.26	146.857	M-HCOOK+H[1+]	0.105133	208.9	C03428	Presqualene diphosphate	4	KEGG (Glycine max, gmx_kegg)	Not acquired (full-scan MS1 only)	Level 3 (putatively characterized; m/z match only, no MS/MS or standards)	None	-0.431886	0.647286	0.823615	No significant change
BH	504.093	449.952	M-H2O+H[1+]	0.0155103	30.8	C11435	4-(Cytidine 5'-diphospho)-2-C-methyl-D-erythritol	2	KEGG (Glycine max, gmx_kegg)	Not acquired (full-scan MS1 only)	Level 3 (putatively characterized; m/z match only, no MS/MS or standards)	None	-3.17372	0.148909	0.708189	No significant change
BH	504.2	796.068	M-H2O+H[1+]	0.121726	241.4	C11435	4-(Cytidine 5'-diphospho)-2-C-methyl-D-erythritol	5	KEGG (Glycine max, gmx_kegg)	Not acquired (full-scan MS1 only)	Level 3 (putatively characterized; m/z match only, no MS/MS or standards)	None	-3.54619	0.0920651	0.708189	No significant change
BH	505.921	451.46	M-H2O+H[1+]	0.0325338	64.3	C18237	Molybdoenzyme molybdenum cofactor	6	KEGG (Glycine max, gmx_kegg)	Not acquired (full-scan MS1 only)	Level 3 (putatively characterized; m/z match only, no MS/MS or standards)	None	-3.45438	0.125243	0.708189	No significant change
BH	506.065	185.232	M-H2O+H[1+]	0.0325338	64.3	C18237	Molybdoenzyme molybdenum cofactor		KEGG (Glycine max, gmx_kegg)	Not acquired (full-scan MS1 only)	Level 3 (putatively characterized; m/z match only, no MS/MS or standards)	None	1.99394	0.703768	0.857357	No significant change
BH	507.002	646.428	M+HCOOK[1+]	0.049399	97.4	C00689	alpha,alpha'-Trehalose 6-phosphate	6	KEGG (Glycine max, gmx_kegg)	Not acquired (full-scan MS1 only)	Level 3 (putatively characterized; m/z match only, no MS/MS or standards)	None	-2.46519	0.409899	0.719689	No significant change	Starch and sucrose metabolism
BH	507.183	769.433	M(Cl37)+H[1+]	0.00951696	18.8	C00492	Raffinose	12	KEGG (Glycine max, gmx_kegg)	Not acquired (full-scan MS1 only)	Level 3 (putatively characterized; m/z match only, no MS/MS or standards)	None	-1.1022	0.64496	0.823579	No significant change	Galactose metabolism
BH	507.183	769.433	M(Cl37)+H[1+]	0.00951696	18.8	C00492	Raffinose	12	KEGG (Glycine max, gmx_kegg)	Not acquired (full-scan MS1 only)	Level 3 (putatively characterized; m/z match only, no MS/MS or standards)	None	-1.1022	0.64496	0.823579	No significant change	Galactose metabolism
BH	507.309	692.696	M+HCOONa[1+]	0.035294	69.6	C21084	Demethylphylloquinol	1	KEGG (Glycine max, gmx_kegg)	Not acquired (full-scan MS1 only)	Level 3 (putatively characterized; m/z match only, no MS/MS or standards)	None	1.41207	0.816399	0.916772	No significant change	Ubiquinone and other terpenoid-quinone biosynthesis
BH	507.388	729.189	M+HCOONa[1+]	0.035294	69.6	C21084	Demethylphylloquinol		KEGG (Glycine max, gmx_kegg)	Not acquired (full-scan MS1 only)	Level 3 (putatively characterized; m/z match only, no MS/MS or standards)	None	3.42415	0.502677	0.763681	No significant change	Ubiquinone and other terpenoid-quinone biosynthesis
BH	518.018	161.927	M+Na[1+]	0.0332462	64.2	C04895	7,8-Dihydroneopterin 3'-triphosphate	2	KEGG (Glycine max, gmx_kegg)	Not acquired (full-scan MS1 only)	Level 3 (putatively characterized; m/z match only, no MS/MS or standards)	None	8.38964	0.00179712	0.14416	Upregulated	Folate biosynthesis; Zeatin biosynthesis
BH	520.108	342.562	M+Na[1+]	0.016438	31.6	C15976	2-Methyl-1-hydroxypropyl-ThPP	2	KEGG (Glycine max, gmx_kegg)	Not acquired (full-scan MS1 only)	Level 3 (putatively characterized; m/z match only, no MS/MS or standards)	None	-0.0660727	0.867947	0.942925	No significant change
BH	520.184	670.29	M+Na[1+]	0.016438	31.6	C15976	2-Methyl-1-hydroxypropyl-ThPP		KEGG (Glycine max, gmx_kegg)	Not acquired (full-scan MS1 only)	Level 3 (putatively characterized; m/z match only, no MS/MS or standards)	None	3.99721	0.430582	0.729556	No significant change
BH	521.162	854.644	M+HCOONa[1+]	0.198494	380.9	C03313	Phylloquinol	5	KEGG (Glycine max, gmx_kegg)	Not acquired (full-scan MS1 only)	Level 3 (putatively characterized; m/z match only, no MS/MS or standards)	None	-2.58919	0.212484	0.708189	No significant change
BH	521.207	731.708	M+HCOONa[1+]	0.198494	380.8	C03313	Phylloquinol		KEGG (Glycine max, gmx_kegg)	Not acquired (full-scan MS1 only)	Level 3 (putatively characterized; m/z match only, no MS/MS or standards)	None	4.19781	0.407057	0.719689	No significant change
BH	522.053	855.246	M+H[1+]	0.0357934	68.6	C11435	4-(Cytidine 5'-diphospho)-2-C-methyl-D-erythritol	5	KEGG (Glycine max, gmx_kegg)	Not acquired (full-scan MS1 only)	Level 3 (putatively characterized; m/z match only, no MS/MS or standards)	None	-3.05636	0.147589	0.708189	No significant change
BH	522.984	833.318	M+Na[1+]	0.0660058	126.2	C01272	1D-myo-Inositol 1,3,4,5-tetrakisphosphate	8	KEGG (Glycine max, gmx_kegg)	Not acquired (full-scan MS1 only)	Level 3 (putatively characterized; m/z match only, no MS/MS or standards)	None	-4.02689	0.0878647	0.708189	No significant change
BH	523.229	746.799	M+Na[1+]	0.0660058	126.2	C01272	1D-myo-Inositol 1,3,4,5-tetrakisphosphate		KEGG (Glycine max, gmx_kegg)	Not acquired (full-scan MS1 only)	Level 3 (putatively characterized; m/z match only, no MS/MS or standards)	None	-4.91776	0.205072	0.708189	No significant change
BH	527.286	786.985	M-H2O+H[1+]	0.211139	400.4	C05413	all-trans-Phytoene	6	KEGG (Glycine max, gmx_kegg)	Not acquired (full-scan MS1 only)	Level 3 (putatively characterized; m/z match only, no MS/MS or standards)	None	2.45279	0.347327	0.708189	No significant change
BH	527.575	364.332	M-H2O+H[1+]	0.211139	400.2	C05413	all-trans-Phytoene	2	KEGG (Glycine max, gmx_kegg)	Not acquired (full-scan MS1 only)	Level 3 (putatively characterized; m/z match only, no MS/MS or standards)	None	-1.62067	0.506539	0.763681	No significant change
BH	528.111	771.621	M+HCOONa[1+]	0.070728	133.9	C00440	5-methyltetrahydrofolate	4	KEGG (Glycine max, gmx_kegg)	Not acquired (full-scan MS1 only)	Level 3 (putatively characterized; m/z match only, no MS/MS or standards)	None	-1.37268	0.467957	0.748132	No significant change
BH	530.035	386.974	M+Na[1+]	0.15768	297.5	C00002	ATP		KEGG (Glycine max, gmx_kegg)	Not acquired (full-scan MS1 only)	Level 3 (putatively characterized; m/z match only, no MS/MS or standards)	None	6.18581	0.1864	0.708189	No significant change
BH	530.143	489.475	M+Na[1+]	0.15768	297.4	C00002	ATP	5	KEGG (Glycine max, gmx_kegg)	Not acquired (full-scan MS1 only)	Level 3 (putatively characterized; m/z match only, no MS/MS or standards)	None	-3.46503	0.100402	0.708189	No significant change
BH	531.02	647.312	M-H2O+H[1+]	0.0216476	40.8	C04089	UDP-4-dehydro-6-deoxy-D-glucose	5	KEGG (Glycine max, gmx_kegg)	Not acquired (full-scan MS1 only)	Level 3 (putatively characterized; m/z match only, no MS/MS or standards)	None	4.72995	0.116056	0.708189	No significant change
BH	532.987	680.397	M-H2O+H[1+]	0.0699798	131.3	C02199	UDP-L-rhamnose	5	KEGG (Glycine max, gmx_kegg)	Not acquired (full-scan MS1 only)	Level 3 (putatively characterized; m/z match only, no MS/MS or standards)	None	8.80313	0.0201111	0.439964	Upregulated	Amino sugar and nucleotide sugar metabolism
BH	534.278	778.625	M+Na[1+]	0.171069	320.2	C15974	3-Methyl-1-hydroxybutyl-ThPP	6	KEGG (Glycine max, gmx_kegg)	Not acquired (full-scan MS1 only)	Level 3 (putatively characterized; m/z match only, no MS/MS or standards)	None	1.33899	0.576535	0.792737	No significant change
BH	537.638	539.947	M+H[1+]	0.192709	358.4	C02094	beta-Carotene	8	KEGG (Glycine max, gmx_kegg)	Not acquired (full-scan MS1 only)	Level 3 (putatively characterized; m/z match only, no MS/MS or standards)	None	-1.86424	0.514455	0.768987	No significant change
BH	539.083	154.801	M-CO2+H[1+]	0.0476631	88.4	C00500	L-Rhamnose		KEGG (Glycine max, gmx_kegg)	Not acquired (full-scan MS1 only)	Level 3 (putatively characterized; m/z match only, no MS/MS or standards)	None	9.15857	0.00311521	0.182985	Upregulated	Carotenoid biosynthesis; Porphyrin metabolism
BH	539.218	803.629	M-CO2+H[1+]	0.0476631	88.4	C00500	L-Rhamnose	8	KEGG (Glycine max, gmx_kegg)	Not acquired (full-scan MS1 only)	Level 3 (putatively characterized; m/z match only, no MS/MS or standards)	None	4.78054	0.0404041	0.541613	Upregulated	Carotenoid biosynthesis; Porphyrin metabolism
BH	539.335	475.509	M-CO2+H[1+]	0.0476631	88.4	C00500	L-Rhamnose		KEGG (Glycine max, gmx_kegg)	Not acquired (full-scan MS1 only)	Level 3 (putatively characterized; m/z match only, no MS/MS or standards)	None	-6.59483	0.0534122	0.619783	No significant change	Carotenoid biosynthesis; Porphyrin metabolism
BH	543.991	574.579	M+Na[1+]	0.0605542	111.3	C11435	4-(Cytidine 5'-diphospho)-2-C-methyl-D-erythritol		KEGG (Glycine max, gmx_kegg)	Not acquired (full-scan MS1 only)	Level 3 (putatively characterized; m/z match only, no MS/MS or standards)	None	2.49147	0.631451	0.817277	No significant change
BH	544.131	815.938	M+Na[1+]	0.0605542	111.3	C11435	4-(Cytidine 5'-diphospho)-2-C-methyl-D-erythritol	1	KEGG (Glycine max, gmx_kegg)	Not acquired (full-scan MS1 only)	Level 3 (putatively characterized; m/z match only, no MS/MS or standards)	None	-0.475864	0.730966	0.867846	No significant change
BH	545.22	835.564	M-H2O+H[1+]	0.0349436	64.1	C02191	Protoporphyrin	1	KEGG (Glycine max, gmx_kegg)	Not acquired (full-scan MS1 only)	Level 3 (putatively characterized; m/z match only, no MS/MS or standards)	None	1.41994	0.515393	0.768987	No significant change
BH	546.143	723.119	M+Na[1+]	0.16295	298.4	C00044	GTP	5	KEGG (Glycine max, gmx_kegg)	Not acquired (full-scan MS1 only)	Level 3 (putatively characterized; m/z match only, no MS/MS or standards)	None	-2.3988	0.222378	0.708189	No significant change
BH	548.961	629.231	M-H2O+H[1+]	0.0909334	165.6	C00029	UDP-glucose	4	KEGG (Glycine max, gmx_kegg)	Not acquired (full-scan MS1 only)	Level 3 (putatively characterized; m/z match only, no MS/MS or standards)	None	5.89439	0.0704903	0.695479	No significant change
BH	555.052	800.073	M+Na[1+]	0.0591212	106.5	C12625	Biochanin A 7-O-(6-O-malonyl-beta-D-glucoside)	6	KEGG (Glycine max, gmx_kegg)	Not acquired (full-scan MS1 only)	Level 3 (putatively characterized; m/z match only, no MS/MS or standards)	None	6.6283	0.165293	0.708189	No significant change
BH	555.066	778.728	M+K[1+]	0.0208609	37.6	C16222	Formononetin 7-O-(6-O-malonyl-beta-D-glucoside)	5	KEGG (Glycine max, gmx_kegg)	Not acquired (full-scan MS1 only)	Level 3 (putatively characterized; m/z match only, no MS/MS or standards)	None	9.5877	0.00360274	0.187281	Upregulated	Isoflavonoid biosynthesis
BH	555.069	830.216	M+K[1+]	0.0208609	37.6	C16222	Formononetin 7-O-(6-O-malonyl-beta-D-glucoside)	4	KEGG (Glycine max, gmx_kegg)	Not acquired (full-scan MS1 only)	Level 3 (putatively characterized; m/z match only, no MS/MS or standards)	None	5.45115	0.308763	0.708189	No significant change	Isoflavonoid biosynthesis
BH	555.083	810.455	M-C3H4O2+H[1+]	0.0496503	89.4	C12667	Quercetin 3-O-beta-D-glucosyl-(1->2)-beta-D-glucoside		KEGG (Glycine max, gmx_kegg)	Not acquired (full-scan MS1 only)	Level 3 (putatively characterized; m/z match only, no MS/MS or standards)	None	13.3785	1.5151e-08	2.79536e-05	Upregulated
BH	555.085	871.524	M-C3H4O2+H[1+]	0.0496503	89.4	C12667	Quercetin 3-O-beta-D-glucosyl-(1->2)-beta-D-glucoside	5	KEGG (Glycine max, gmx_kegg)	Not acquired (full-scan MS1 only)	Level 3 (putatively characterized; m/z match only, no MS/MS or standards)	None	7.27192	0.059428	0.656555	No significant change
BH	556.09	814.252	M-H4O2+H[1+]	0.0502435	90.4	C16428	trans-Zeatin riboside triphosphate	2	KEGG (Glycine max, gmx_kegg)	Not acquired (full-scan MS1 only)	Level 3 (putatively characterized; m/z match only, no MS/MS or standards)	None	6.32408	0.0744084	0.702775	No significant change
BH	556.11	847.764	M-H4O2+H[1+]	0.0502435	90.3	C16428	trans-Zeatin riboside triphosphate	1	KEGG (Glycine max, gmx_kegg)	Not acquired (full-scan MS1 only)	Level 3 (putatively characterized; m/z match only, no MS/MS or standards)	None	5.43728	0.101228	0.708189	No significant change
BH	556.257	755.546	M-H4O2+H[1+]	0.0502435	90.3	C16428	trans-Zeatin riboside triphosphate	2	KEGG (Glycine max, gmx_kegg)	Not acquired (full-scan MS1 only)	Level 3 (putatively characterized; m/z match only, no MS/MS or standards)	None	-0.0850111	0.859573	0.939521	No significant change
BH	557.034	814.298	M-H2O+H[1+]	0.108549	194.9	C09332	THF-L-glutamate	4	KEGG (Glycine max, gmx_kegg)	Not acquired (full-scan MS1 only)	Level 3 (putatively characterized; m/z match only, no MS/MS or standards)	None	8.2286	0.000255105	0.0588337	Upregulated
BH	557.066	842.64	M-H2O+H[1+]	0.108549	194.9	C09332	THF-L-glutamate	4	KEGG (Glycine max, gmx_kegg)	Not acquired (full-scan MS1 only)	Level 3 (putatively characterized; m/z match only, no MS/MS or standards)	None	1.78814	0.883784	0.952443	No significant change
BH	557.102	873.513	M-H2O+H[1+]	0.108549	194.8	C09332	THF-L-glutamate	3	KEGG (Glycine max, gmx_kegg)	Not acquired (full-scan MS1 only)	Level 3 (putatively characterized; m/z match only, no MS/MS or standards)	None	1.54189	0.864866	0.942299	No significant change
BH	557.107	827.076	M-NH3+H[1+]	0.014291	25.7	C05921	Biotinyl-5'-AMP	4	KEGG (Glycine max, gmx_kegg)	Not acquired (full-scan MS1 only)	Level 3 (putatively characterized; m/z match only, no MS/MS or standards)	None	2.1978	0.831659	0.924343	No significant change	Biotin metabolism
BH	557.575	885.589	M-HCOOH+H[1+]	0.121447	217.8	C01228	Guanosine 3',5'-bis(diphosphate)		KEGG (Glycine max, gmx_kegg)	Not acquired (full-scan MS1 only)	Level 3 (putatively characterized; m/z match only, no MS/MS or standards)	None	-1.83587	0.572682	0.789684	No significant change
BH	557.837	617.312	M-HCOOH+H[1+]	0.121447	217.7	C01228	Guanosine 3',5'-bis(diphosphate)	2	KEGG (Glycine max, gmx_kegg)	Not acquired (full-scan MS1 only)	Level 3 (putatively characterized; m/z match only, no MS/MS or standards)	None	-3.59521	0.23102	0.708189	No significant change
BH	557.844	109.432	M-HCOOH+H[1+]	0.121447	217.7	C01228	Guanosine 3',5'-bis(diphosphate)		KEGG (Glycine max, gmx_kegg)	Not acquired (full-scan MS1 only)	Level 3 (putatively characterized; m/z match only, no MS/MS or standards)	None	3.04445	0.553727	0.784056	No significant change
BH	558.145	397.074	M-H2O+H[1+]	0.10438	187	C16424	Isopentenyladenosine-5'-triphosphate		KEGG (Glycine max, gmx_kegg)	Not acquired (full-scan MS1 only)	Level 3 (putatively characterized; m/z match only, no MS/MS or standards)	None	6.17119	0.188238	0.708189	No significant change
BH	558.159	604.983	M-H2O+H[1+]	0.10438	187	C16424	Isopentenyladenosine-5'-triphosphate	2	KEGG (Glycine max, gmx_kegg)	Not acquired (full-scan MS1 only)	Level 3 (putatively characterized; m/z match only, no MS/MS or standards)	None	1.31928	0.802831	0.907612	No significant change
BH	560.934	510.048	M-H4O2+H[1+]	0.0121523	21.7	C20784	ADP-5-ethyl-4-methylthiazole-2-carboxylate		KEGG (Glycine max, gmx_kegg)	Not acquired (full-scan MS1 only)	Level 3 (putatively characterized; m/z match only, no MS/MS or standards)	None	4.91897	0.331466	0.708189	No significant change
BH	561.047	297.495	M-H4O2+H[1+]	0.0121523	21.7	C20784	ADP-5-ethyl-4-methylthiazole-2-carboxylate	1	KEGG (Glycine max, gmx_kegg)	Not acquired (full-scan MS1 only)	Level 3 (putatively characterized; m/z match only, no MS/MS or standards)	None	2.71119	0.450527	0.735942	No significant change
BH	562.689	242.082	M-H2O+H[1+]	0.202356	359.6	C01284	1D-myo-Inositol 1,3,4,5,6-pentakisphosphate	1	KEGG (Glycine max, gmx_kegg)	Not acquired (full-scan MS1 only)	Level 3 (putatively characterized; m/z match only, no MS/MS or standards)	None	-3.13403	0.158905	0.708189	No significant change
BH	562.779	542.574	M-H2O+H[1+]	0.112791	200.4	C01284	1D-myo-Inositol 1,3,4,5,6-pentakisphosphate	3	KEGG (Glycine max, gmx_kegg)	Not acquired (full-scan MS1 only)	Level 3 (putatively characterized; m/z match only, no MS/MS or standards)	None	-1.55528	0.411333	0.719689	No significant change
BH	569.49	259.235	M+H[1+]	0.0547903	96.2	C06098	Zeaxanthin	4	KEGG (Glycine max, gmx_kegg)	Not acquired (full-scan MS1 only)	Level 3 (putatively characterized; m/z match only, no MS/MS or standards)	None	-5.7577	0.0228046	0.449473	Downregulated	Carotenoid biosynthesis; Porphyrin metabolism
BH	570.149	598.175	M-NH3+H[1+]	0.151064	265	C03428	Presqualene diphosphate	2	KEGG (Glycine max, gmx_kegg)	Not acquired (full-scan MS1 only)	Level 3 (putatively characterized; m/z match only, no MS/MS or standards)	None	-1.5886	0.489076	0.759549	No significant change
BH	572.168	886.995	M-H2O+H[1+]	0.0892842	156	C00325	GDP-L-fucose	3	KEGG (Glycine max, gmx_kegg)	Not acquired (full-scan MS1 only)	Level 3 (putatively characterized; m/z match only, no MS/MS or standards)	None	3.20961	0.473411	0.748452	No significant change
BH	572.454	808.917	M-H2O+H[1+]	0.0892842	156	C00325	GDP-L-fucose		KEGG (Glycine max, gmx_kegg)	Not acquired (full-scan MS1 only)	Level 3 (putatively characterized; m/z match only, no MS/MS or standards)	None	-6.76177	0.0444327	0.561495	Downregulated
BH	572.456	299.082	M-H2O+H[1+]	0.0892842	156	C00325	GDP-L-fucose		KEGG (Glycine max, gmx_kegg)	Not acquired (full-scan MS1 only)	Level 3 (putatively characterized; m/z match only, no MS/MS or standards)	None	7.19277	0.0768625	0.702775	No significant change
BH	573.121	834.73	M+HCOONa[1+]	0.0427928	74.7	C00492	Raffinose	5	KEGG (Glycine max, gmx_kegg)	Not acquired (full-scan MS1 only)	Level 3 (putatively characterized; m/z match only, no MS/MS or standards)	None	1.121	0.918322	0.96322	No significant change
BH	573.208	487.322	M-CO2+H[1+]	0.012927	22.6	C00032	Heme	3	KEGG (Glycine max, gmx_kegg)	Not acquired (full-scan MS1 only)	Level 3 (putatively characterized; m/z match only, no MS/MS or standards)	None	3.74519	0.281618	0.708189	No significant change
BH	574.153	381.499	M+H[1+]	0.255026	444.2	C05921	Biotinyl-5'-AMP		KEGG (Glycine max, gmx_kegg)	Not acquired (full-scan MS1 only)	Level 3 (putatively characterized; m/z match only, no MS/MS or standards)	None	-0.81034	0.830059	0.923678	No significant change
BH	574.162	798.276	M+H[1+]	0.255026	444.2	C05921	Biotinyl-5'-AMP	3	KEGG (Glycine max, gmx_kegg)	Not acquired (full-scan MS1 only)	Level 3 (putatively characterized; m/z match only, no MS/MS or standards)	None	4.78996	0.065715	0.688003	No significant change
BH	574.403	640.982	M+H[1+]	0.255026	444	C05921	Biotinyl-5'-AMP	2	KEGG (Glycine max, gmx_kegg)	Not acquired (full-scan MS1 only)	Level 3 (putatively characterized; m/z match only, no MS/MS or standards)	None	-4.93179	0.076731	0.702775	No significant change
BH	574.558	880.731	M+H[1+]	0.255026	443.9	C05921	Biotinyl-5'-AMP		KEGG (Glycine max, gmx_kegg)	Not acquired (full-scan MS1 only)	Level 3 (putatively characterized; m/z match only, no MS/MS or standards)	None	0.533588	0.889125	0.954296	No significant change
BH	575.116	104.126	M+Na[1+]	0.0298165	51.8	C08590	Zeinoxanthin		KEGG (Glycine max, gmx_kegg)	Not acquired (full-scan MS1 only)	Level 3 (putatively characterized; m/z match only, no MS/MS or standards)	None	2.80246	0.587298	0.798546	No significant change
BH	575.393	745.342	M+Na[1+]	0.0298165	51.8	C08590	Zeinoxanthin	6	KEGG (Glycine max, gmx_kegg)	Not acquired (full-scan MS1 only)	Level 3 (putatively characterized; m/z match only, no MS/MS or standards)	None	0.782511	0.987577	0.991952	No significant change
BH	576.726	527.388	M-H2O+H[1+]	0.156676	271.7	C21833	Kaempferol-3-O-rutinoside		KEGG (Glycine max, gmx_kegg)	Not acquired (full-scan MS1 only)	Level 3 (putatively characterized; m/z match only, no MS/MS or standards)	None	5.20789	0.305429	0.708189	No significant change
BH	576.999	550.927	M-H2O+H[1+]	0.156676	271.5	C21833	Kaempferol-3-O-rutinoside	5	KEGG (Glycine max, gmx_kegg)	Not acquired (full-scan MS1 only)	Level 3 (putatively characterized; m/z match only, no MS/MS or standards)	None	0.937648	0.923413	0.966362	No significant change
BH	580.844	895.902	M+H[1+]	0.057848	99.6	C01284	1D-myo-Inositol 1,3,4,5,6-pentakisphosphate	3	KEGG (Glycine max, gmx_kegg)	Not acquired (full-scan MS1 only)	Level 3 (putatively characterized; m/z match only, no MS/MS or standards)	None	-2.83676	0.299883	0.708189	No significant change
BH	581.84	568.615	M+Na[1+]	0.0339635	58.4	C00301	ADP-ribose		KEGG (Glycine max, gmx_kegg)	Not acquired (full-scan MS1 only)	Level 3 (putatively characterized; m/z match only, no MS/MS or standards)	None	4.68161	0.354697	0.708965	No significant change
BH	582.027	872.377	M+Na[1+]	0.0339635	58.4	C00301	ADP-ribose	2	KEGG (Glycine max, gmx_kegg)	Not acquired (full-scan MS1 only)	Level 3 (putatively characterized; m/z match only, no MS/MS or standards)	None	-4.28676	0.102092	0.708189	No significant change
BH	582.069	579.449	M+Na[1+]	0.0339635	58.3	C00301	ADP-ribose		KEGG (Glycine max, gmx_kegg)	Not acquired (full-scan MS1 only)	Level 3 (putatively characterized; m/z match only, no MS/MS or standards)	None	5.73978	0.243293	0.708189	No significant change
BH	582.254	726.189	M+Na[1+]	0.192832	331.2	C00301	ADP-ribose	2	KEGG (Glycine max, gmx_kegg)	Not acquired (full-scan MS1 only)	Level 3 (putatively characterized; m/z match only, no MS/MS or standards)	None	2.40892	0.434628	0.730139	No significant change
BH	582.733	832.153	M+H[1+]	0.251912	432.3	C00500	L-Rhamnose		KEGG (Glycine max, gmx_kegg)	Not acquired (full-scan MS1 only)	Level 3 (putatively characterized; m/z match only, no MS/MS or standards)	None	-7.21709	0.0251126	0.468931	Downregulated
BH	583.003	360.486	M+H[1+]	0.251912	432.1	C00500	L-Rhamnose	3	KEGG (Glycine max, gmx_kegg)	Not acquired (full-scan MS1 only)	Level 3 (putatively characterized; m/z match only, no MS/MS or standards)	None	-1.27037	0.496317	0.763477	No significant change
BH	584.041	875.361	M-H2O+H[1+]	0.00353097	6	C11436	2-Phospho-4-(cytidine 5'-diphospho)-2-C-methyl-D-erythritol	3	KEGG (Glycine max, gmx_kegg)	Not acquired (full-scan MS1 only)	Level 3 (putatively characterized; m/z match only, no MS/MS or standards)	None	-0.148085	0.934703	0.971565	No significant change
BH	586.851	760.264	M+K[1+]	0.000949251	1.6	C04089	UDP-4-dehydro-6-deoxy-D-glucose		KEGG (Glycine max, gmx_kegg)	Not acquired (full-scan MS1 only)	Level 3 (putatively characterized; m/z match only, no MS/MS or standards)	None	7.86263	0.0338721	0.521207	Upregulated	Amino sugar and nucleotide sugar metabolism
BH	587.006	820.133	M+K[1+]	0.000949251	1.6	C04089	UDP-4-dehydro-6-deoxy-D-glucose	6	KEGG (Glycine max, gmx_kegg)	Not acquired (full-scan MS1 only)	Level 3 (putatively characterized; m/z match only, no MS/MS or standards)	None	1.45885	0.630393	0.817277	No significant change	Amino sugar and nucleotide sugar metabolism
BH	587.136	606.324	M[1+]	0.0693413	118.1	C01222	GDP-4-dehydro-6-deoxy-D-mannose	8	KEGG (Glycine max, gmx_kegg)	Not acquired (full-scan MS1 only)	Level 3 (putatively characterized; m/z match only, no MS/MS or standards)	None	3.39065	0.18871	0.708189	No significant change
BH	587.61	170.499	M+Na[1+]	0.223961	381.1	C08583	Canthaxanthin	2	KEGG (Glycine max, gmx_kegg)	Not acquired (full-scan MS1 only)	Level 3 (putatively characterized; m/z match only, no MS/MS or standards)	None	-0.654866	0.600114	0.802908	No significant change
BH	587.769	487.951	M+Na[1+]	0.223961	381	C08583	Canthaxanthin		KEGG (Glycine max, gmx_kegg)	Not acquired (full-scan MS1 only)	Level 3 (putatively characterized; m/z match only, no MS/MS or standards)	None	3.60894	0.2742	0.708189	No significant change
BH	587.828	838.601	M+Na[1+]	0.223961	381	C08583	Canthaxanthin		KEGG (Glycine max, gmx_kegg)	Not acquired (full-scan MS1 only)	Level 3 (putatively characterized; m/z match only, no MS/MS or standards)	None	6.98008	0.0959354	0.708189	No significant change
BH	591.996	769.638	M+HCOOK[1+]	0.031918	53.9	C00002	ATP	5	KEGG (Glycine max, gmx_kegg)	Not acquired (full-scan MS1 only)	Level 3 (putatively characterized; m/z match only, no MS/MS or standards)	None	-8.28796	0.0398373	0.541613	Downregulated	One carbon pool by folate; Purine metabolism; Sulfur metabolism; Zeatin biosynthesis
BH	594.03	890.559	M(C13)+H[1+]	0.134486	226.4	C18021	Pheophorbide a		KEGG (Glycine max, gmx_kegg)	Not acquired (full-scan MS1 only)	Level 3 (putatively characterized; m/z match only, no MS/MS or standards)	None	3.9035	0.272629	0.708189	No significant change
BH	594.145	635.288	M(C13)+H[1+]	0.134486	226.4	C18021	Pheophorbide a	1	KEGG (Glycine max, gmx_kegg)	Not acquired (full-scan MS1 only)	Level 3 (putatively characterized; m/z match only, no MS/MS or standards)	None	-0.0404643	0.905545	0.960838	No significant change
BH	596.158	783.945	M+Na[1+]	0.221309	371.2	C05921	Biotinyl-5'-AMP		KEGG (Glycine max, gmx_kegg)	Not acquired (full-scan MS1 only)	Level 3 (putatively characterized; m/z match only, no MS/MS or standards)	None	5.48585	0.275822	0.708189	No significant change
BH	596.351	228.856	M+Na[1+]	0.221309	371.1	C05921	Biotinyl-5'-AMP	1	KEGG (Glycine max, gmx_kegg)	Not acquired (full-scan MS1 only)	Level 3 (putatively characterized; m/z match only, no MS/MS or standards)	None	1.48849	0.65487	0.828125	No significant change
BH	599.187	657.695	M+H[1+]	0.09531	159.1	C04536	Magnesium protoporphyrin monomethyl ester		KEGG (Glycine max, gmx_kegg)	Not acquired (full-scan MS1 only)	Level 3 (putatively characterized; m/z match only, no MS/MS or standards)	None	3.78801	0.456129	0.737709	No significant change
BH	599.346	705.953	M+H[1+]	0.09531	159	C04536	Magnesium protoporphyrin monomethyl ester	2	KEGG (Glycine max, gmx_kegg)	Not acquired (full-scan MS1 only)	Level 3 (putatively characterized; m/z match only, no MS/MS or standards)	None	0.453685	0.974735	0.987581	No significant change
BH	599.512	619.627	M+H[1+]	0.09531	159	C04536	Magnesium protoporphyrin monomethyl ester		KEGG (Glycine max, gmx_kegg)	Not acquired (full-scan MS1 only)	Level 3 (putatively characterized; m/z match only, no MS/MS or standards)	None	4.65078	0.357842	0.708965	No significant change
BH	599.98	668.725	M+Na[1+]	0.091662	152.8	C04896	5-(5-Phospho-D-ribosylaminoformimino)-1-(5-phosphoribosyl)-imidazole-4-carboxamide	3	KEGG (Glycine max, gmx_kegg)	Not acquired (full-scan MS1 only)	Level 3 (putatively characterized; m/z match only, no MS/MS or standards)	None	7.17604	0.00337209	0.182985	Upregulated	Histidine metabolism
BH	600.007	657.858	M+Na[1+]	0.091662	152.8	C04896	5-(5-Phospho-D-ribosylaminoformimino)-1-(5-phosphoribosyl)-imidazole-4-carboxamide		KEGG (Glycine max, gmx_kegg)	Not acquired (full-scan MS1 only)	Level 3 (putatively characterized; m/z match only, no MS/MS or standards)	None	10.4059	9.06606e-05	0.0334537	Upregulated	Histidine metabolism
BH	600.027	683.488	M+Na[1+]	0.091662	152.8	C04896	5-(5-Phospho-D-ribosylaminoformimino)-1-(5-phosphoribosyl)-imidazole-4-carboxamide		KEGG (Glycine max, gmx_kegg)	Not acquired (full-scan MS1 only)	Level 3 (putatively characterized; m/z match only, no MS/MS or standards)	None	8.96757	0.0050091	0.226049	Upregulated	Histidine metabolism
BH	601.05	275.7	M+HCOOK[1+]	0.0456934	76	C16222	Formononetin 7-O-(6-O-malonyl-beta-D-glucoside)	1	KEGG (Glycine max, gmx_kegg)	Not acquired (full-scan MS1 only)	Level 3 (putatively characterized; m/z match only, no MS/MS or standards)	None	-0.0334668	0.883241	0.952414	No significant change	Isoflavonoid biosynthesis
BH	601.445	211.766	M+H[1+]	0.019963	33.2	C08585	Capsorubin	4	KEGG (Glycine max, gmx_kegg)	Not acquired (full-scan MS1 only)	Level 3 (putatively characterized; m/z match only, no MS/MS or standards)	None	2.43126	0.574918	0.791585	No significant change
BH	605.609	426.632	M+Na[1+]	0.212621	351.1	C15968	Adonixanthin	1	KEGG (Glycine max, gmx_kegg)	Not acquired (full-scan MS1 only)	Level 3 (putatively characterized; m/z match only, no MS/MS or standards)	None	0.174473	0.823519	0.91973	No significant change
BH	605.83	503.742	M+Na[1+]	0.212621	351	C15968	Adonixanthin		KEGG (Glycine max, gmx_kegg)	Not acquired (full-scan MS1 only)	Level 3 (putatively characterized; m/z match only, no MS/MS or standards)	None	3.94056	0.4374	0.731674	No significant change
BH	607.603	786.874	M+Na[1+]	0.190435	313.4	C08579	Antheraxanthin	2	KEGG (Glycine max, gmx_kegg)	Not acquired (full-scan MS1 only)	Level 3 (putatively characterized; m/z match only, no MS/MS or standards)	None	-2.24824	0.256489	0.708189	No significant change
BH	608.25	543.836	M+H[1+]	0.16085	264.4	C00043	UDP-N-acetyl-alpha-D-glucosamine	3	KEGG (Glycine max, gmx_kegg)	Not acquired (full-scan MS1 only)	Level 3 (putatively characterized; m/z match only, no MS/MS or standards)	None	-2.5055	0.221927	0.708189	No significant change	Amino sugar and nucleotide sugar metabolism
BH	608.25	543.836	M+H[1+]	0.16085	264.4	C00043	UDP-N-acetyl-alpha-D-glucosamine	3	KEGG (Glycine max, gmx_kegg)	Not acquired (full-scan MS1 only)	Level 3 (putatively characterized; m/z match only, no MS/MS or standards)	None	-2.5055	0.221927	0.708189	No significant change	Amino sugar and nucleotide sugar metabolism
BH	609	883.82	M+Na[1+]	0.301957	495.8	C03428	Presqualene diphosphate	2	KEGG (Glycine max, gmx_kegg)	Not acquired (full-scan MS1 only)	Level 3 (putatively characterized; m/z match only, no MS/MS or standards)	None	3.99938	0.115703	0.708189	No significant change	Sesquiterpenoid and triterpenoid biosynthesis; Steroid biosynthesis
BH	609.006	565.637	M+Na[1+]	0.301957	495.8	C03428	Presqualene diphosphate	3	KEGG (Glycine max, gmx_kegg)	Not acquired (full-scan MS1 only)	Level 3 (putatively characterized; m/z match only, no MS/MS or standards)	None	-1.35936	0.471903	0.748132	No significant change	Sesquiterpenoid and triterpenoid biosynthesis; Steroid biosynthesis
BH	610.248	160.163	M+Na[1+]	0.191819	314.3	C01222	GDP-4-dehydro-6-deoxy-D-mannose	1	KEGG (Glycine max, gmx_kegg)	Not acquired (full-scan MS1 only)	Level 3 (putatively characterized; m/z match only, no MS/MS or standards)	None	-3.55956	0.214988	0.708189	No significant change	Amino sugar and nucleotide sugar metabolism; Fructose and mannose metabolism
BH	612.97	760.19	M+H[1+]	0.0244137	39.8	C02880	Protochlorophyllide	8	KEGG (Glycine max, gmx_kegg)	Not acquired (full-scan MS1 only)	Level 3 (putatively characterized; m/z match only, no MS/MS or standards)	None	-0.478864	0.810098	0.912072	No significant change
BH	613.254	784.827	M+H[1+]	0.0244137	39.8	C02880	Protochlorophyllide	10	KEGG (Glycine max, gmx_kegg)	Not acquired (full-scan MS1 only)	Level 3 (putatively characterized; m/z match only, no MS/MS or standards)	None	4.69251	0.349506	0.708189	No significant change
BH	613.277	443.644	M-H2O+H[1+]	0.0472401	77	C16540	7(1)-Hydroxychlorophyllide a	7	KEGG (Glycine max, gmx_kegg)	Not acquired (full-scan MS1 only)	Level 3 (putatively characterized; m/z match only, no MS/MS or standards)	None	-3.36048	0.249432	0.708189	No significant change
BH	613.48	376.066	M+H[1+]	0.250001	407.5	C02880	Protochlorophyllide	7	KEGG (Glycine max, gmx_kegg)	Not acquired (full-scan MS1 only)	Level 3 (putatively characterized; m/z match only, no MS/MS or standards)	None	-4.79163	0.0276159	0.485252	Downregulated	Porphyrin metabolism
BH	613.691	725.491	M+H[1+]	0.250001	407.4	C02880	Protochlorophyllide	1	KEGG (Glycine max, gmx_kegg)	Not acquired (full-scan MS1 only)	Level 3 (putatively characterized; m/z match only, no MS/MS or standards)	None	-0.652781	0.676314	0.841402	No significant change	Porphyrin metabolism
BH	614.193	748.248	M-NH3+H[1+]	0.020767	33.8	C16540	7(1)-Hydroxychlorophyllide a	9	KEGG (Glycine max, gmx_kegg)	Not acquired (full-scan MS1 only)	Level 3 (putatively characterized; m/z match only, no MS/MS or standards)	None	-1.11603	0.543439	0.777934	No significant change	Amino sugar and nucleotide sugar metabolism; Glycerolipid metabolism; Porphyrin metabolism
BH	615.172	155.683	M+H[1+]	0.195764	318.2	C02139	Chlorophyllide		KEGG (Glycine max, gmx_kegg)	Not acquired (full-scan MS1 only)	Level 3 (putatively characterized; m/z match only, no MS/MS or standards)	None	5.6708	0.252133	0.708189	No significant change
BH	615.441	632.924	M+H[1+]	0.195764	318.1	C02139	Chlorophyllide	4	KEGG (Glycine max, gmx_kegg)	Not acquired (full-scan MS1 only)	Level 3 (putatively characterized; m/z match only, no MS/MS or standards)	None	-0.942473	0.589111	0.798546	No significant change
BH	616.985	687.353	M+Na[1+]	0.162471	263.3	C21833	Kaempferol-3-O-rutinoside	5	KEGG (Glycine max, gmx_kegg)	Not acquired (full-scan MS1 only)	Level 3 (putatively characterized; m/z match only, no MS/MS or standards)	None	2.79316	0.267107	0.708189	No significant change
BH	617.239	481.104	M+Na[1+]	0.0914205	148.1	C21833	Kaempferol-3-O-rutinoside	2	KEGG (Glycine max, gmx_kegg)	Not acquired (full-scan MS1 only)	Level 3 (putatively characterized; m/z match only, no MS/MS or standards)	None	0.597126	0.906124	0.960838	No significant change
BH	628.842	853.53	M+H[1+]	0.115932	184.4	C16541	Chlorophyllide b		KEGG (Glycine max, gmx_kegg)	Not acquired (full-scan MS1 only)	Level 3 (putatively characterized; m/z match only, no MS/MS or standards)	None	-1.73229	0.383837	0.717508	No significant change
BH	629.109	355.382	M+H[1+]	0.115932	184.3	C16541	Chlorophyllide b	2	KEGG (Glycine max, gmx_kegg)	Not acquired (full-scan MS1 only)	Level 3 (putatively characterized; m/z match only, no MS/MS or standards)	None	0.963431	0.96952	0.986393	No significant change
BH	629.194	163.304	M+H[1+]	0.115932	184.3	C16541	Chlorophyllide b		KEGG (Glycine max, gmx_kegg)	Not acquired (full-scan MS1 only)	Level 3 (putatively characterized; m/z match only, no MS/MS or standards)	None	3.27392	0.522607	0.769806	No significant change
BH	631.156	460.741	M+H[1+]	0.123319	195.4	C16540	7(1)-Hydroxychlorophyllide a		KEGG (Glycine max, gmx_kegg)	Not acquired (full-scan MS1 only)	Level 3 (putatively characterized; m/z match only, no MS/MS or standards)	None	2.43464	0.639587	0.821071	No significant change
BH	631.363	417.267	M+H[1+]	0.123319	195.3	C16540	7(1)-Hydroxychlorophyllide a	2	KEGG (Glycine max, gmx_kegg)	Not acquired (full-scan MS1 only)	Level 3 (putatively characterized; m/z match only, no MS/MS or standards)	None	-1.05185	0.565336	0.788281	No significant change
BH	632.681	841.29	M-CO+H[1+]	0.192533	304.3	C01204	Phytic acid	1	KEGG (Glycine max, gmx_kegg)	Not acquired (full-scan MS1 only)	Level 3 (putatively characterized; m/z match only, no MS/MS or standards)	None	0.293339	0.965646	0.983775	No significant change
BH	635.22	566.94	M+Na[1+]	0.00876285	13.8	C02880	Protochlorophyllide	4	KEGG (Glycine max, gmx_kegg)	Not acquired (full-scan MS1 only)	Level 3 (putatively characterized; m/z match only, no MS/MS or standards)	None	-0.937233	0.754713	0.887473	No significant change
BH	635.389	775.913	M+Na[1+]	0.00876285	13.8	C02880	Protochlorophyllide	4	KEGG (Glycine max, gmx_kegg)	Not acquired (full-scan MS1 only)	Level 3 (putatively characterized; m/z match only, no MS/MS or standards)	None	-2.95195	0.15165	0.708189	No significant change
BH	647.169	717.607	M-H2O+H[1+]	0.0553225	85.5	C00003	NAD+	1	KEGG (Glycine max, gmx_kegg)	Not acquired (full-scan MS1 only)	Level 3 (putatively characterized; m/z match only, no MS/MS or standards)	None	1.51658	0.520052	0.768987	No significant change
BH	647.395	685.782	M-H2O+H[1+]	0.0553225	85.5	C00003	NAD+		KEGG (Glycine max, gmx_kegg)	Not acquired (full-scan MS1 only)	Level 3 (putatively characterized; m/z match only, no MS/MS or standards)	None	4.41477	0.382749	0.716925	No significant change
BH	648.06	683.677	M-H2O+H[1+]	0.0372766	57.5	C00857	Deamino-NAD+	2	KEGG (Glycine max, gmx_kegg)	Not acquired (full-scan MS1 only)	Level 3 (putatively characterized; m/z match only, no MS/MS or standards)	None	-2.51183	0.369436	0.711466	No significant change
BH	659.773	373.637	M+HCOOK[1+]	0.253453	384.2	C16424	Isopentenyladenosine-5'-triphosphate	1	KEGG (Glycine max, gmx_kegg)	Not acquired (full-scan MS1 only)	Level 3 (putatively characterized; m/z match only, no MS/MS or standards)	None	-1.38977	0.546655	0.780483	No significant change
BH	666.198	833.975	M+H[1+]	0.0893195	134.1	C00857	Deamino-NAD+	2	KEGG (Glycine max, gmx_kegg)	Not acquired (full-scan MS1 only)	Level 3 (putatively characterized; m/z match only, no MS/MS or standards)	None	-2.53955	0.246139	0.708189	No significant change
BH	675.156	698.214	M+NaCl[1+]	0.0126139	18.7	C00032	Heme	1	KEGG (Glycine max, gmx_kegg)	Not acquired (full-scan MS1 only)	Level 3 (putatively characterized; m/z match only, no MS/MS or standards)	None	1.85003	0.663974	0.832168	No significant change	Porphyrin metabolism
BH	675.23	738.574	M+NaCl[1+]	0.0126139	18.7	C00032	Heme		KEGG (Glycine max, gmx_kegg)	Not acquired (full-scan MS1 only)	Level 3 (putatively characterized; m/z match only, no MS/MS or standards)	None	7.01957	0.0921922	0.708189	No significant change	Porphyrin metabolism
BH	675.403	83.4837	M+NaCl[1+]	0.0126139	18.7	C00032	Heme		KEGG (Glycine max, gmx_kegg)	Not acquired (full-scan MS1 only)	Level 3 (putatively characterized; m/z match only, no MS/MS or standards)	None	5.37436	0.290192	0.708189	No significant change	Porphyrin metabolism
BH	681.235	837.78	M-CO+H[1+]	0.0345945	50.8	C21284	Fe-coproporphyrin III	1	KEGG (Glycine max, gmx_kegg)	Not acquired (full-scan MS1 only)	Level 3 (putatively characterized; m/z match only, no MS/MS or standards)	None	-3.14846	0.240521	0.708189	No significant change	Porphyrin metabolism
BH	685.209	716.815	M+NaCl[1+]	0.110448	161.2	C18022	Red chlorophyll catabolite		KEGG (Glycine max, gmx_kegg)	Not acquired (full-scan MS1 only)	Level 3 (putatively characterized; m/z match only, no MS/MS or standards)	None	5.00323	0.323598	0.708189	No significant change
BH	685.35	573.82	M+NaCl[1+]	0.110448	161.2	C18022	Red chlorophyll catabolite	2	KEGG (Glycine max, gmx_kegg)	Not acquired (full-scan MS1 only)	Level 3 (putatively characterized; m/z match only, no MS/MS or standards)	None	1	0.829066	0.923678	No significant change
BH	688.408	200.823	M+Na[1+]	0.317682	461.5	C00857	Deamino-NAD+	2	KEGG (Glycine max, gmx_kegg)	Not acquired (full-scan MS1 only)	Level 3 (putatively characterized; m/z match only, no MS/MS or standards)	None	2.41933	0.365416	0.711466	No significant change
BH	701.526	305.837	M+H2O+H[1+]	0.175043	249.5	C04494	Guanosine 3'-diphosphate 5'-triphosphate		KEGG (Glycine max, gmx_kegg)	Not acquired (full-scan MS1 only)	Level 3 (putatively characterized; m/z match only, no MS/MS or standards)	None	-3.99102	0.0850213	0.708189	No significant change
BH	701.766	823.672	M+H2O+H[1+]	0.175043	249.4	C04494	Guanosine 3'-diphosphate 5'-triphosphate	2	KEGG (Glycine max, gmx_kegg)	Not acquired (full-scan MS1 only)	Level 3 (putatively characterized; m/z match only, no MS/MS or standards)	None	-2.29168	0.390461	0.718115	No significant change
BH	702.01	468.528	M-H2O+H[1+]	0.00939585	13.4	C02739	1-(5-Phospho-D-ribosyl)-ATP	1	KEGG (Glycine max, gmx_kegg)	Not acquired (full-scan MS1 only)	Level 3 (putatively characterized; m/z match only, no MS/MS or standards)	None	2.67599	0.413212	0.719689	No significant change
BH	716.823	835.214	M-CO+H[1+]	0.0107977	15.1	C00006	NADP+	1	KEGG (Glycine max, gmx_kegg)	Not acquired (full-scan MS1 only)	Level 3 (putatively characterized; m/z match only, no MS/MS or standards)	None	3.69391	0.408594	0.719689	No significant change
BH	716.998	692.006	M-CO+H[1+]	0.0107977	15.1	C00006	NADP+		KEGG (Glycine max, gmx_kegg)	Not acquired (full-scan MS1 only)	Level 3 (putatively characterized; m/z match only, no MS/MS or standards)	None	4.27808	0.397933	0.719689	No significant change
BH	717.106	845.226	M-CO+H[1+]	0.0107977	15.1	C00006	NADP+	1	KEGG (Glycine max, gmx_kegg)	Not acquired (full-scan MS1 only)	Level 3 (putatively characterized; m/z match only, no MS/MS or standards)	None	1.165	0.800861	0.906626	No significant change
BH	717.327	720.208	M-CO+H[1+]	0.0107977	15.1	C00006	NADP+		KEGG (Glycine max, gmx_kegg)	Not acquired (full-scan MS1 only)	Level 3 (putatively characterized; m/z match only, no MS/MS or standards)	None	5.11897	0.313211	0.708189	No significant change
BH	724.78	238.958	M+H[1+]	0.0322738	44.5	C19848	Adenylated molybdopterin		KEGG (Glycine max, gmx_kegg)	Not acquired (full-scan MS1 only)	Level 3 (putatively characterized; m/z match only, no MS/MS or standards)	None	6.07	0.200945	0.708189	No significant change
BH	725.04	623.762	M+H[1+]	0.0322738	44.5	C19848	Adenylated molybdopterin	1	KEGG (Glycine max, gmx_kegg)	Not acquired (full-scan MS1 only)	Level 3 (putatively characterized; m/z match only, no MS/MS or standards)	None	-1.07354	0.492781	0.761458	No significant change
BH	725.294	609.659	M+H[1+]	0.0322738	44.5	C19848	Adenylated molybdopterin		KEGG (Glycine max, gmx_kegg)	Not acquired (full-scan MS1 only)	Level 3 (putatively characterized; m/z match only, no MS/MS or standards)	None	4.81282	0.341606	0.708189	No significant change
BH	726.643	892.259	M-H2O+H[1+]	0.182087	250.6	C00006	NADP+	1	KEGG (Glycine max, gmx_kegg)	Not acquired (full-scan MS1 only)	Level 3 (putatively characterized; m/z match only, no MS/MS or standards)	None	2.39517	0.37554	0.712098	No significant change
BH	726.898	210.194	M-H2O+H[1+]	0.182087	250.5	C00006	NADP+	1	KEGG (Glycine max, gmx_kegg)	Not acquired (full-scan MS1 only)	Level 3 (putatively characterized; m/z match only, no MS/MS or standards)	None	1.14316	0.930927	0.969959	No significant change
BH	737.979	884.583	M+H[1+]	0.355868	482.2	C17570	2-Methyl-6-solanyl-1,4-benzoquinol	1	KEGG (Glycine max, gmx_kegg)	Not acquired (full-scan MS1 only)	Level 3 (putatively characterized; m/z match only, no MS/MS or standards)	None	-3.56162	0.219771	0.708189	No significant change
BH	738.795	107.305	M-H2O+H[1+]	0.120804	163.5	C06197	P1,P3-Bis(5'-adenosyl) triphosphate		KEGG (Glycine max, gmx_kegg)	Not acquired (full-scan MS1 only)	Level 3 (putatively characterized; m/z match only, no MS/MS or standards)	None	3.2324	0.528186	0.770967	No significant change
BH	738.958	783.19	M-H2O+H[1+]	0.120804	163.5	C06197	P1,P3-Bis(5'-adenosyl) triphosphate	1	KEGG (Glycine max, gmx_kegg)	Not acquired (full-scan MS1 only)	Level 3 (putatively characterized; m/z match only, no MS/MS or standards)	None	2.37703	0.507056	0.763681	No significant change
BH	739.137	648.591	M-H2O+H[1+]	0.120804	163.4	C06197	P1,P3-Bis(5'-adenosyl) triphosphate		KEGG (Glycine max, gmx_kegg)	Not acquired (full-scan MS1 only)	Level 3 (putatively characterized; m/z match only, no MS/MS or standards)	None	3.84297	0.449328	0.735942	No significant change
BH	745.421	842.246	M+Na[1+]	0.0125167	16.8	C03427	Prephytoene diphosphate	3	KEGG (Glycine max, gmx_kegg)	Not acquired (full-scan MS1 only)	Level 3 (putatively characterized; m/z match only, no MS/MS or standards)	None	-2.32629	0.431768	0.729556	No significant change
BH	745.543	894.512	M+Na[1+]	0.109538	146.9	C03427	Prephytoene diphosphate	1	KEGG (Glycine max, gmx_kegg)	Not acquired (full-scan MS1 only)	Level 3 (putatively characterized; m/z match only, no MS/MS or standards)	None	-5.05683	0.0386106	0.541613	Downregulated	Carotenoid biosynthesis
BH	745.771	435.251	M+Na[1+]	0.109538	146.9	C03427	Prephytoene diphosphate		KEGG (Glycine max, gmx_kegg)	Not acquired (full-scan MS1 only)	Level 3 (putatively characterized; m/z match only, no MS/MS or standards)	None	5.13987	0.311369	0.708189	No significant change	Carotenoid biosynthesis
BH	746.804	785.806	M+Na[1+]	0.2504	335.3	C19848	Adenylated molybdopterin	1	KEGG (Glycine max, gmx_kegg)	Not acquired (full-scan MS1 only)	Level 3 (putatively characterized; m/z match only, no MS/MS or standards)	None	1.31622	0.906873	0.960838	No significant change
BH	746.991	644.86	M+Na[1+]	0.2504	335.2	C19848	Adenylated molybdopterin	1	KEGG (Glycine max, gmx_kegg)	Not acquired (full-scan MS1 only)	Level 3 (putatively characterized; m/z match only, no MS/MS or standards)	None	1.7103	0.77112	0.898747	No significant change
BH	746.992	630.615	M+Na[1+]	0.2504	335.2	C19848	Adenylated molybdopterin	1	KEGG (Glycine max, gmx_kegg)	Not acquired (full-scan MS1 only)	Level 3 (putatively characterized; m/z match only, no MS/MS or standards)	None	-0.470019	0.734843	0.871703	No significant change
BH	747.063	601.362	M+Na[1+]	0.2504	335.2	C19848	Adenylated molybdopterin		KEGG (Glycine max, gmx_kegg)	Not acquired (full-scan MS1 only)	Level 3 (putatively characterized; m/z match only, no MS/MS or standards)	None	4.88483	0.334703	0.708189	No significant change
BH	750.718	448.329	M-NH3+H[1+]	0.197198	262.7	C00010	CoA		KEGG (Glycine max, gmx_kegg)	Not acquired (full-scan MS1 only)	Level 3 (putatively characterized; m/z match only, no MS/MS or standards)	None	3.14861	0.307331	0.708189	No significant change
BH	750.899	529.865	M-NH3+H[1+]	0.197198	262.6	C00010	CoA	1	KEGG (Glycine max, gmx_kegg)	Not acquired (full-scan MS1 only)	Level 3 (putatively characterized; m/z match only, no MS/MS or standards)	None	1.02649	0.88712	0.953668	No significant change
BH	753.411	743.794	M(S34)+H[1+]	0.223617	296.8	C16695	Plastoquinol-9	1	KEGG (Glycine max, gmx_kegg)	Not acquired (full-scan MS1 only)	Level 3 (putatively characterized; m/z match only, no MS/MS or standards)	None	-0.104719	0.803551	0.90787	No significant change
BH	768.414	507.619	M-H2O+H[1+]	0.259756	338	C00016	FAD	5	KEGG (Glycine max, gmx_kegg)	Not acquired (full-scan MS1 only)	Level 3 (putatively characterized; m/z match only, no MS/MS or standards)	None	0.242251	0.952098	0.978073	No significant change
BH	777.887	827.142	M+NaCl[1+]	0.0835106	107.4	C02739	1-(5-Phospho-D-ribosyl)-ATP	2	KEGG (Glycine max, gmx_kegg)	Not acquired (full-scan MS1 only)	Level 3 (putatively characterized; m/z match only, no MS/MS or standards)	None	-2.06842	0.469183	0.748132	No significant change
BH	778.003	895.618	M+NaCl[1+]	0.0835106	107.3	C02739	1-(5-Phospho-D-ribosyl)-ATP		KEGG (Glycine max, gmx_kegg)	Not acquired (full-scan MS1 only)	Level 3 (putatively characterized; m/z match only, no MS/MS or standards)	None	5.51137	0.272555	0.708189	No significant change
BH	778.972	244.423	M+Na[1+]	0.0993645	127.6	C06197	P1,P3-Bis(5'-adenosyl) triphosphate	2	KEGG (Glycine max, gmx_kegg)	Not acquired (full-scan MS1 only)	Level 3 (putatively characterized; m/z match only, no MS/MS or standards)	None	-1.80476	0.371112	0.711466	No significant change
BH	779.426	302.454	M-HCOOK+H[1+]	0.355041	455.5	C05778	Sirohydrochlorin		KEGG (Glycine max, gmx_kegg)	Not acquired (full-scan MS1 only)	Level 3 (putatively characterized; m/z match only, no MS/MS or standards)	None	1.55457	0.768845	0.898366	No significant change
BH	779.692	262.37	M-HCOOK+H[1+]	0.355041	455.4	C05778	Sirohydrochlorin	1	KEGG (Glycine max, gmx_kegg)	Not acquired (full-scan MS1 only)	Level 3 (putatively characterized; m/z match only, no MS/MS or standards)	None	0.731292	0.834103	0.924832	No significant change
BH	779.801	893.778	M-HCOOK+H[1+]	0.355041	455.3	C05778	Sirohydrochlorin		KEGG (Glycine max, gmx_kegg)	Not acquired (full-scan MS1 only)	Level 3 (putatively characterized; m/z match only, no MS/MS or standards)	None	-3.76304	0.309423	0.708189	No significant change
BH	789.743	300.909	M+Na[1+]	0.361076	457.2	C00010	CoA	1	KEGG (Glycine max, gmx_kegg)	Not acquired (full-scan MS1 only)	Level 3 (putatively characterized; m/z match only, no MS/MS or standards)	None	-1.25592	0.538483	0.777027	No significant change
BH	802.087	750.384	M-H4O2+H[1+]	0.0558923	69.7	C00136	Butanoyl-CoA	2	KEGG (Glycine max, gmx_kegg)	Not acquired (full-scan MS1 only)	Level 3 (putatively characterized; m/z match only, no MS/MS or standards)	None	0.0839731	0.901682	0.960838	No significant change
BH	806.387	818.272	M-H2O+H[1+]	0.248898	308.7	C00100	Propanoyl-CoA	1	KEGG (Glycine max, gmx_kegg)	Not acquired (full-scan MS1 only)	Level 3 (putatively characterized; m/z match only, no MS/MS or standards)	None	1.65496	0.568409	0.788508	No significant change
BH	810.112	602.112	M-C3H4O2+H[1+]	0.0214802	26.5	C00527	Glutaryl-CoA	3	KEGG (Glycine max, gmx_kegg)	Not acquired (full-scan MS1 only)	Level 3 (putatively characterized; m/z match only, no MS/MS or standards)	None	0.917301	0.993649	0.995268	No significant change
BH	810.38	245.184	M-C3H4O2+H[1+]	0.0214802	26.5	C00527	Glutaryl-CoA		KEGG (Glycine max, gmx_kegg)	Not acquired (full-scan MS1 only)	Level 3 (putatively characterized; m/z match only, no MS/MS or standards)	None	3.15094	0.53922	0.777235	No significant change
BH	813.486	830.731	M+Na[1+]	0.00975092	12	C04145	all-trans-Nonaprenyl diphosphate	1	KEGG (Glycine max, gmx_kegg)	Not acquired (full-scan MS1 only)	Level 3 (putatively characterized; m/z match only, no MS/MS or standards)	None	-0.871957	0.682632	0.844706	No significant change
BH	818.401	822.606	M-H2O+H[1+]	0.263075	321.4	C00877	Crotonoyl-CoA	5	KEGG (Glycine max, gmx_kegg)	Not acquired (full-scan MS1 only)	Level 3 (putatively characterized; m/z match only, no MS/MS or standards)	None	-2.64386	0.227818	0.708189	No significant change
BH	819.107	892.259	M-H2O+H[1+]	0.0616012	75.2	C01260	P1,P4-Bis(5'-adenosyl)tetraphosphate	3	KEGG (Glycine max, gmx_kegg)	Not acquired (full-scan MS1 only)	Level 3 (putatively characterized; m/z match only, no MS/MS or standards)	None	0.809703	0.696794	0.854916	No significant change
BH	822.029	713.571	M+H[1+]	0.103755	126.2	C00894	Propenoyl-CoA	3	KEGG (Glycine max, gmx_kegg)	Not acquired (full-scan MS1 only)	Level 3 (putatively characterized; m/z match only, no MS/MS or standards)	None	-3.6234	0.186719	0.708189	No significant change
BH	828.198	445.613	M-HCOOK+H[1+]	0.00566529	6.8	C00356	(S)-3-Hydroxy-3-methylglutaryl-CoA	2	KEGG (Glycine max, gmx_kegg)	Not acquired (full-scan MS1 only)	Level 3 (putatively characterized; m/z match only, no MS/MS or standards)	None	-1.94394	0.496485	0.763477	No significant change
BH	836.024	761.168	M+H[1+]	0.124212	148.6	C00877	Crotonoyl-CoA	6	KEGG (Glycine max, gmx_kegg)	Not acquired (full-scan MS1 only)	Level 3 (putatively characterized; m/z match only, no MS/MS or standards)	None	0.538496	0.945093	0.976314	No significant change
BH	836.717	834.028	M+H[1+]	0.338264	404.3	C01260	P1,P4-Bis(5'-adenosyl)tetraphosphate	1	KEGG (Glycine max, gmx_kegg)	Not acquired (full-scan MS1 only)	Level 3 (putatively characterized; m/z match only, no MS/MS or standards)	None	0.721852	0.624938	0.815695	No significant change
BH	848.058	878.886	M-HCOOH+H[1+]	0.0908355	107.1	C03231	3-Methylglutaconyl-CoA	6	KEGG (Glycine max, gmx_kegg)	Not acquired (full-scan MS1 only)	Level 3 (putatively characterized; m/z match only, no MS/MS or standards)	None	-2.08559	0.302483	0.708189	No significant change
BH	848.061	738.749	M-HCOOH+H[1+]	0.0908355	107.1	C03231	3-Methylglutaconyl-CoA		KEGG (Glycine max, gmx_kegg)	Not acquired (full-scan MS1 only)	Level 3 (putatively characterized; m/z match only, no MS/MS or standards)	None	3.46129	0.497812	0.763477	No significant change
BH	849.453	883.823	M-CO2+H[1+]	0.0999671	117.7	C05306	Chlorophyll a	3	KEGG (Glycine max, gmx_kegg)	Not acquired (full-scan MS1 only)	Level 3 (putatively characterized; m/z match only, no MS/MS or standards)	None	-4.39186	0.0961243	0.708189	No significant change
BH	852.572	840.989	M+H[1+]	0.391983	459.8	C02939	3-Methylbutanoyl-CoA	5	KEGG (Glycine max, gmx_kegg)	Not acquired (full-scan MS1 only)	Level 3 (putatively characterized; m/z match only, no MS/MS or standards)	None	-1.39252	0.670224	0.836647	No significant change
BH	854.416	539.176	M+H[1+]	0.256484	300.2	C01144	(S)-3-Hydroxybutanoyl-CoA	8	KEGG (Glycine max, gmx_kegg)	Not acquired (full-scan MS1 only)	Level 3 (putatively characterized; m/z match only, no MS/MS or standards)	None	0.101266	0.834664	0.924898	No significant change
BH	857.162	751.77	M(S34)+H[1+]	0.127323	148.5	C01024	Hydroxymethylbilane	1	KEGG (Glycine max, gmx_kegg)	Not acquired (full-scan MS1 only)	Level 3 (putatively characterized; m/z match only, no MS/MS or standards)	None	0.849051	0.98909	0.992317	No significant change
BH	859.499	731.592	M+Na[1+]	0.234343	272.7	C01051	Uroporphyrinogen III	3	KEGG (Glycine max, gmx_kegg)	Not acquired (full-scan MS1 only)	Level 3 (putatively characterized; m/z match only, no MS/MS or standards)	None	1.73358	0.780387	0.900958	No significant change
BH	859.804	691.233	M+Na[1+]	0.342305	398.1	C00136	Butanoyl-CoA	2	KEGG (Glycine max, gmx_kegg)	Not acquired (full-scan MS1 only)	Level 3 (putatively characterized; m/z match only, no MS/MS or standards)	None	-1.33142	0.519619	0.768987	No significant change
BH	859.896	457.641	M+Na[1+]	0.342305	398.1	C00136	Butanoyl-CoA		KEGG (Glycine max, gmx_kegg)	Not acquired (full-scan MS1 only)	Level 3 (putatively characterized; m/z match only, no MS/MS or standards)	None	6.15506	0.190265	0.708189	No significant change
BH	860.076	749.534	M-HCOOK+H[1+]	0.132255	153.8	C00406	Feruloyl-CoA	3	KEGG (Glycine max, gmx_kegg)	Not acquired (full-scan MS1 only)	Level 3 (putatively characterized; m/z match only, no MS/MS or standards)	None	2.42622	0.50551	0.763681	No significant change
BH	861.776	580.218	M+Na[1+]	0.31285	363	C00313	Oxalyl-CoA	4	KEGG (Glycine max, gmx_kegg)	Not acquired (full-scan MS1 only)	Level 3 (putatively characterized; m/z match only, no MS/MS or standards)	None	0.932162	0.797311	0.906626	No significant change
BH	863.147	329.923	M+H[1+]	0.151145	175.1	C05778	Sirohydrochlorin	1	KEGG (Glycine max, gmx_kegg)	Not acquired (full-scan MS1 only)	Level 3 (putatively characterized; m/z match only, no MS/MS or standards)	None	2.28261	0.725873	0.866819	No significant change
BH	867.838	757.194	M+NaCl[1+]	0.000427802	0.5	C00024	Acetyl-CoA		KEGG (Glycine max, gmx_kegg)	Not acquired (full-scan MS1 only)	Level 3 (putatively characterized; m/z match only, no MS/MS or standards)	None	3.58202	0.482173	0.754928	No significant change
BH	868.057	851.502	M+NaCl[1+]	0.000427802	0.5	C00024	Acetyl-CoA		KEGG (Glycine max, gmx_kegg)	Not acquired (full-scan MS1 only)	Level 3 (putatively characterized; m/z match only, no MS/MS or standards)	None	0.648727	0.906544	0.960838	No significant change
BH	868.092	789.236	M+NaCl[1+]	0.000427802	0.5	C00024	Acetyl-CoA	6	KEGG (Glycine max, gmx_kegg)	Not acquired (full-scan MS1 only)	Level 3 (putatively characterized; m/z match only, no MS/MS or standards)	None	2.51196	0.589368	0.798546	No significant change
BH	870.271	605.202	M+H2O+H[1+]	0.0807605	92.8	C02939	3-Methylbutanoyl-CoA	3	KEGG (Glycine max, gmx_kegg)	Not acquired (full-scan MS1 only)	Level 3 (putatively characterized; m/z match only, no MS/MS or standards)	None	1.82029	0.810731	0.912072	No significant change
BH	874.153	533.742	M+Na[1+]	0.00936328	10.7	C02939	3-Methylbutanoyl-CoA	6	KEGG (Glycine max, gmx_kegg)	Not acquired (full-scan MS1 only)	Level 3 (putatively characterized; m/z match only, no MS/MS or standards)	None	-0.4791	0.72235	0.866499	No significant change
BH	875.689	612.965	M-H2O+H[1+]	0.156958	179.2	C05306	Chlorophyll a	3	KEGG (Glycine max, gmx_kegg)	Not acquired (full-scan MS1 only)	Level 3 (putatively characterized; m/z match only, no MS/MS or standards)	None	-1.59383	0.412425	0.719689	No significant change
BH	876.305	815.777	M-HCOONa+H[1+]	0.12242	139.7	C00406	Feruloyl-CoA	14	KEGG (Glycine max, gmx_kegg)	Not acquired (full-scan MS1 only)	Level 3 (putatively characterized; m/z match only, no MS/MS or standards)	None	-1.93761	0.317149	0.708189	No significant change
BH	876.317	732.349	M-HCOONa+H[1+]	0.12242	139.7	C00406	Feruloyl-CoA		KEGG (Glycine max, gmx_kegg)	Not acquired (full-scan MS1 only)	Level 3 (putatively characterized; m/z match only, no MS/MS or standards)	None	4.79583	0.343269	0.708189	No significant change
BH	876.496	123.808	M-HCOONa+H[1+]	0.12242	139.7	C00406	Feruloyl-CoA		KEGG (Glycine max, gmx_kegg)	Not acquired (full-scan MS1 only)	Level 3 (putatively characterized; m/z match only, no MS/MS or standards)	None	6.33103	0.168332	0.708189	No significant change
BH	881.853	583.504	M(S34)+H[1+]	0.317379	359.9	C05269	3-Oxohexanoyl-CoA	4	KEGG (Glycine max, gmx_kegg)	Not acquired (full-scan MS1 only)	Level 3 (putatively characterized; m/z match only, no MS/MS or standards)	None	-1.13926	0.500896	0.763681	No significant change
BH	886.005	575.484	M+Na[1+]	0.157002	177.2	C05271	trans-Hex-2-enoyl-CoA	1	KEGG (Glycine max, gmx_kegg)	Not acquired (full-scan MS1 only)	Level 3 (putatively characterized; m/z match only, no MS/MS or standards)	None	3.64306	0.441044	0.733945	No significant change
BH	890	162.262	M-H2O+H[1+]	0.195545	219.7	C05267	3-Oxooctanoyl-CoA	5	KEGG (Glycine max, gmx_kegg)	Not acquired (full-scan MS1 only)	Level 3 (putatively characterized; m/z match only, no MS/MS or standards)	None	0.28344	0.970565	0.986393	No significant change
BH	890.432	834.399	M-HCOOH+H[1+]	0.199995	224.6	C05265	3-Oxodecanoyl-CoA	7	KEGG (Glycine max, gmx_kegg)	Not acquired (full-scan MS1 only)	Level 3 (putatively characterized; m/z match only, no MS/MS or standards)	None	0.722476	0.634758	0.817277	No significant change
BH	891.858	668.13	M-H2O+H[1+]	0.280889	314.9	C02232	3-Oxoadipyl-CoA	6	KEGG (Glycine max, gmx_kegg)	Not acquired (full-scan MS1 only)	Level 3 (putatively characterized; m/z match only, no MS/MS or standards)	None	0.975289	0.920285	0.964731	No significant change
BH	892.516	445.986	M+H[1+]	0.304288	340.9	C05276	trans-Oct-2-enoyl-CoA	4	KEGG (Glycine max, gmx_kegg)	Not acquired (full-scan MS1 only)	Level 3 (putatively characterized; m/z match only, no MS/MS or standards)	None	0.752645	0.800717	0.906626	No significant change
BH	893.118	358.14	M+H[1+]	0.424662	475.5	C05306	Chlorophyll a	4	KEGG (Glycine max, gmx_kegg)	Not acquired (full-scan MS1 only)	Level 3 (putatively characterized; m/z match only, no MS/MS or standards)	None	-0.491151	0.717813	0.864468	No significant change
BH	893.423	826.627	M+Na[1+]	0.132653	148.5	C05797	Pheophytin a	7	KEGG (Glycine max, gmx_kegg)	Not acquired (full-scan MS1 only)	Level 3 (putatively characterized; m/z match only, no MS/MS or standards)	None	-4.68757	0.0825238	0.708189	No significant change
BH	894.437	870.098	M-H2O+H[1+]	0.283322	316.8	C00356	(S)-3-Hydroxy-3-methylglutaryl-CoA	7	KEGG (Glycine max, gmx_kegg)	Not acquired (full-scan MS1 only)	Level 3 (putatively characterized; m/z match only, no MS/MS or standards)	None	-3.62821	0.211923	0.708189	No significant change
BH	896.433	871.054	M-H2O+H[1+]	0.283889	316.7	C00223	p-Coumaroyl-CoA	4	KEGG (Glycine max, gmx_kegg)	Not acquired (full-scan MS1 only)	Level 3 (putatively characterized; m/z match only, no MS/MS or standards)	None	-1.18253	0.709004	0.860035	No significant change	Flavonoid biosynthesis; Phenylpropanoid biosynthesis; Stilbenoid, diarylheptanoid and gingerol biosynthesis; Ubiquinone and other terpenoid-quinone biosynthesis
BH	896.603	640.982	M-H2O+H[1+]	0.283889	316.6	C00223	p-Coumaroyl-CoA		KEGG (Glycine max, gmx_kegg)	Not acquired (full-scan MS1 only)	Level 3 (putatively characterized; m/z match only, no MS/MS or standards)	None	-0.879989	0.644417	0.823579	No significant change	Flavonoid biosynthesis; Phenylpropanoid biosynthesis; Stilbenoid, diarylheptanoid and gingerol biosynthesis; Ubiquinone and other terpenoid-quinone biosynthesis
BH	899.487	212.648	M-NH3+H[1+]	0.338993	376.9	C21913	Dihydro-4-coumaroyl-CoA	2	KEGG (Glycine max, gmx_kegg)	Not acquired (full-scan MS1 only)	Level 3 (putatively characterized; m/z match only, no MS/MS or standards)	None	2.71108	0.598422	0.801657	No significant change
BH	900	96.2654	M-NH3+H[1+]	0.075569	84	C00748	Siroheme		KEGG (Glycine max, gmx_kegg)	Not acquired (full-scan MS1 only)	Level 3 (putatively characterized; m/z match only, no MS/MS or standards)	None	5.17747	0.308074	0.708189	No significant change
BH	900.115	177.433	M-NH3+H[1+]	0.075569	84	C00748	Siroheme	1	KEGG (Glycine max, gmx_kegg)	Not acquired (full-scan MS1 only)	Level 3 (putatively characterized; m/z match only, no MS/MS or standards)	None	-5.44008	0.165019	0.708189	No significant change
BH	901.61	762.53	M+Na[1+]	0.294331	326.5	C05269	3-Oxohexanoyl-CoA		KEGG (Glycine max, gmx_kegg)	Not acquired (full-scan MS1 only)	Level 3 (putatively characterized; m/z match only, no MS/MS or standards)	None	6.77313	0.053259	0.619783	No significant change
BH	901.863	738.749	M+Na[1+]	0.294331	326.4	C05269	3-Oxohexanoyl-CoA	3	KEGG (Glycine max, gmx_kegg)	Not acquired (full-scan MS1 only)	Level 3 (putatively characterized; m/z match only, no MS/MS or standards)	None	-0.277475	0.797857	0.906626	No significant change
BH	901.89	487.951	M+Na[1+]	0.266985	296	C05269	3-Oxohexanoyl-CoA	5	KEGG (Glycine max, gmx_kegg)	Not acquired (full-scan MS1 only)	Level 3 (putatively characterized; m/z match only, no MS/MS or standards)	None	0.866428	0.80123	0.906626	No significant change
BH	902.129	889.961	M+Na[1+]	0.0282012	31.3	C05269	3-Oxohexanoyl-CoA	2	KEGG (Glycine max, gmx_kegg)	Not acquired (full-scan MS1 only)	Level 3 (putatively characterized; m/z match only, no MS/MS or standards)	None	0.917203	0.634228	0.817277	No significant change
BH	902.427	81.386	M+Na[1+]	0.0282012	31.3	C05269	3-Oxohexanoyl-CoA		KEGG (Glycine max, gmx_kegg)	Not acquired (full-scan MS1 only)	Level 3 (putatively characterized; m/z match only, no MS/MS or standards)	None	4.15193	0.412353	0.719689	No significant change
BH	910.344	867.691	M+H[1+]	0.121851	133.9	C05266	(S)-3-Hydroxyoctanoyl-CoA	5	KEGG (Glycine max, gmx_kegg)	Not acquired (full-scan MS1 only)	Level 3 (putatively characterized; m/z match only, no MS/MS or standards)	None	0.60104	0.699766	0.857154	No significant change
BH	912.039	232.741	M(Cl37)+H[1+]	0.0406201	44.5	C05266	(S)-3-Hydroxyoctanoyl-CoA		KEGG (Glycine max, gmx_kegg)	Not acquired (full-scan MS1 only)	Level 3 (putatively characterized; m/z match only, no MS/MS or standards)	None	5.71859	0.246019	0.708189	No significant change
BH	912.26	459.183	M(Cl37)+H[1+]	0.0406201	44.5	C05266	(S)-3-Hydroxyoctanoyl-CoA	7	KEGG (Glycine max, gmx_kegg)	Not acquired (full-scan MS1 only)	Level 3 (putatively characterized; m/z match only, no MS/MS or standards)	None	6.35446	0.159703	0.708189	No significant change
BH	913.801	667.312	M+H[1+]	0.358305	392.1	C00223	p-Coumaroyl-CoA	2	KEGG (Glycine max, gmx_kegg)	Not acquired (full-scan MS1 only)	Level 3 (putatively characterized; m/z match only, no MS/MS or standards)	None	-0.93166	0.523302	0.769806	No significant change
BH	916.098	440.739	M+Na[1+]	0.0379798	41.5	C03231	3-Methylglutaconyl-CoA	4	KEGG (Glycine max, gmx_kegg)	Not acquired (full-scan MS1 only)	Level 3 (putatively characterized; m/z match only, no MS/MS or standards)	None	-4.09588	0.0818925	0.708189	No significant change
BH	918.665	692.214	M-H2O+H[1+]	0.438071	476.9	C05265	3-Oxodecanoyl-CoA	1	KEGG (Glycine max, gmx_kegg)	Not acquired (full-scan MS1 only)	Level 3 (putatively characterized; m/z match only, no MS/MS or standards)	None	-0.757761	0.567977	0.7885	No significant change
BH	918.918	523.774	M-H2O+H[1+]	0.438071	476.7	C05265	3-Oxodecanoyl-CoA		KEGG (Glycine max, gmx_kegg)	Not acquired (full-scan MS1 only)	Level 3 (putatively characterized; m/z match only, no MS/MS or standards)	None	6.19223	0.185591	0.708189	No significant change
BH	932.231	780.149	M+Na[1+]	0.158209	169.7	C05266	(S)-3-Hydroxyoctanoyl-CoA		KEGG (Glycine max, gmx_kegg)	Not acquired (full-scan MS1 only)	Level 3 (putatively characterized; m/z match only, no MS/MS or standards)	None	5.72413	0.24531	0.708189	No significant change
BH	932.362	745.98	M+Na[1+]	0.158209	169.7	C05266	(S)-3-Hydroxyoctanoyl-CoA	5	KEGG (Glycine max, gmx_kegg)	Not acquired (full-scan MS1 only)	Level 3 (putatively characterized; m/z match only, no MS/MS or standards)	None	0.452647	0.931041	0.969959	No significant change
BH	932.586	440.739	M+Na[1+]	0.158209	169.6	C05266	(S)-3-Hydroxyoctanoyl-CoA		KEGG (Glycine max, gmx_kegg)	Not acquired (full-scan MS1 only)	Level 3 (putatively characterized; m/z match only, no MS/MS or standards)	None	4.19972	0.406838	0.719689	No significant change
BH	936.152	718.825	M-HCOOK+H[1+]	0.218341	233.2	C05259	3-Oxopalmitoyl-CoA	4	KEGG (Glycine max, gmx_kegg)	Not acquired (full-scan MS1 only)	Level 3 (putatively characterized; m/z match only, no MS/MS or standards)	None	0.645236	0.934134	0.971521	No significant change
BH	936.344	766.931	M+Na[1+]	0.202947	216.7	C00223	p-Coumaroyl-CoA	3	KEGG (Glycine max, gmx_kegg)	Not acquired (full-scan MS1 only)	Level 3 (putatively characterized; m/z match only, no MS/MS or standards)	None	1.65671	0.704193	0.857357	No significant change
BH	938.479	742.342	M-CO+H[1+]	0.189464	201.9	C05262	(S)-3-Hydroxydodecanoyl-CoA	6	KEGG (Glycine max, gmx_kegg)	Not acquired (full-scan MS1 only)	Level 3 (putatively characterized; m/z match only, no MS/MS or standards)	None	3.28329	0.331614	0.708189	No significant change
BH	940.214	840.745	M-H4O2+H[1+]	0.070267	74.7	C05273	trans-Tetradec-2-enoyl-CoA	2	KEGG (Glycine max, gmx_kegg)	Not acquired (full-scan MS1 only)	Level 3 (putatively characterized; m/z match only, no MS/MS or standards)	None	-2.74908	0.34786	0.708189	No significant change
BH	942.147	396.943	M+Na[1+]	0.0772003	81.9	C05275	trans-Dec-2-enoyl-CoA	4	KEGG (Glycine max, gmx_kegg)	Not acquired (full-scan MS1 only)	Level 3 (putatively characterized; m/z match only, no MS/MS or standards)	None	-0.674655	0.590847	0.798546	No significant change
BH	944.575	469.98	M+Na[1+]	0.334277	353.9	C05274	Decanoyl-CoA	5	KEGG (Glycine max, gmx_kegg)	Not acquired (full-scan MS1 only)	Level 3 (putatively characterized; m/z match only, no MS/MS or standards)	None	3.24539	0.318128	0.708189	No significant change
BH	946.238	595.943	M-CO+H[1+]	0.052807	55.8	C00411	Sinapoyl-CoA	5	KEGG (Glycine max, gmx_kegg)	Not acquired (full-scan MS1 only)	Level 3 (putatively characterized; m/z match only, no MS/MS or standards)	None	3.67156	0.500973	0.763681	No significant change
BH	946.302	326.308	M(Cl37)+H[1+]	0.134444	142.1	C00406	Feruloyl-CoA	4	KEGG (Glycine max, gmx_kegg)	Not acquired (full-scan MS1 only)	Level 3 (putatively characterized; m/z match only, no MS/MS or standards)	None	1.2955	0.681218	0.844548	No significant change
BH	949.272	482.786	M[1+]	0.0106536	11.2	C01832	Lauroyl-CoA	3	KEGG (Glycine max, gmx_kegg)	Not acquired (full-scan MS1 only)	Level 3 (putatively characterized; m/z match only, no MS/MS or standards)	None	-0.901682	0.532238	0.773212	No significant change
BH	952.411	264.738	M+Na[1+]	0.275134	288.9	C00323	Caffeoyl-CoA	1	KEGG (Glycine max, gmx_kegg)	Not acquired (full-scan MS1 only)	Level 3 (putatively characterized; m/z match only, no MS/MS or standards)	None	3.95754	0.221303	0.708189	No significant change
BH	952.678	789.162	M+Na[1+]	0.275134	288.8	C00323	Caffeoyl-CoA	2	KEGG (Glycine max, gmx_kegg)	Not acquired (full-scan MS1 only)	Level 3 (putatively characterized; m/z match only, no MS/MS or standards)	None	1.4505	0.562567	0.788281	No significant change
BH	956.063	506.818	M-H2O+H[1+]	0.106283	111.2	C00411	Sinapoyl-CoA	1	KEGG (Glycine max, gmx_kegg)	Not acquired (full-scan MS1 only)	Level 3 (putatively characterized; m/z match only, no MS/MS or standards)	None	2.0197	0.589965	0.798546	No significant change
BH	956.274	227.375	M-H2O+H[1+]	0.103741	108.5	C00411	Sinapoyl-CoA	3	KEGG (Glycine max, gmx_kegg)	Not acquired (full-scan MS1 only)	Level 3 (putatively characterized; m/z match only, no MS/MS or standards)	None	0.842925	0.833636	0.924832	No significant change
BH	959.233	169.564	M[1+]	0.00251434	2.6	C16339	(+)-7-Isojasmonic acid CoA	3	KEGG (Glycine max, gmx_kegg)	Not acquired (full-scan MS1 only)	Level 3 (putatively characterized; m/z match only, no MS/MS or standards)	None	1.20734	0.808445	0.911724	No significant change
BH	960.335	166.337	M-C3H4O2+H[1+]	0.0121343	12.6	C00510	Oleoyl-CoA	6	KEGG (Glycine max, gmx_kegg)	Not acquired (full-scan MS1 only)	Level 3 (putatively characterized; m/z match only, no MS/MS or standards)	None	-0.62867	0.684394	0.845186	No significant change
BH	960.621	785.083	M-H2O+H[1+]	0.310313	323	C02593	Tetradecanoyl-CoA	6	KEGG (Glycine max, gmx_kegg)	Not acquired (full-scan MS1 only)	Level 3 (putatively characterized; m/z match only, no MS/MS or standards)	None	1.5038	0.619449	0.812862	No significant change
BH	962.456	777.875	M(Cl37)+H[1+]	0.221235	229.9	C16339	(+)-7-Isojasmonic acid CoA	3	KEGG (Glycine max, gmx_kegg)	Not acquired (full-scan MS1 only)	Level 3 (putatively characterized; m/z match only, no MS/MS or standards)	None	2.63473	0.55364	0.784056	No significant change
BH	970.138	661.497	M+Na[1+]	0.11785	121.5	C03221	2-trans-Dodecenoyl-CoA	2	KEGG (Glycine max, gmx_kegg)	Not acquired (full-scan MS1 only)	Level 3 (putatively characterized; m/z match only, no MS/MS or standards)	None	2.55377	0.446345	0.735037	No significant change
BH	970.509	495.538	M-H2O+H[1+]	0.250848	258.5	C16335	OPC4-CoA	3	KEGG (Glycine max, gmx_kegg)	Not acquired (full-scan MS1 only)	Level 3 (putatively characterized; m/z match only, no MS/MS or standards)	None	1.95803	0.597538	0.801657	No significant change
BH	975.239	362.882	M+HCOONa[1+]	0.0691136	70.9	C05307	Chlorophyll b		KEGG (Glycine max, gmx_kegg)	Not acquired (full-scan MS1 only)	Level 3 (putatively characterized; m/z match only, no MS/MS or standards)	None	5.93308	0.218509	0.708189	No significant change
BH	975.44	889.783	M+HCOONa[1+]	0.0691136	70.9	C05307	Chlorophyll b	1	KEGG (Glycine max, gmx_kegg)	Not acquired (full-scan MS1 only)	Level 3 (putatively characterized; m/z match only, no MS/MS or standards)	None	-1.99619	0.445812	0.735037	No significant change
BH	978.383	463.077	M+H[1+]	0.0624084	63.8	C02593	Tetradecanoyl-CoA	5	KEGG (Glycine max, gmx_kegg)	Not acquired (full-scan MS1 only)	Level 3 (putatively characterized; m/z match only, no MS/MS or standards)	None	0.497907	0.942688	0.976015	No significant change
BH	978.682	234.305	M+H[1+]	0.0624084	63.8	C02593	Tetradecanoyl-CoA		KEGG (Glycine max, gmx_kegg)	Not acquired (full-scan MS1 only)	Level 3 (putatively characterized; m/z match only, no MS/MS or standards)	None	2.34156	0.652939	0.827954	No significant change
BH	982.529	843.642	M+HCOOK[1+]	0.403614	410.8	C00540	L-Pipecolic acid	5	KEGG (Glycine max, gmx_kegg)	Not acquired (full-scan MS1 only)	Level 3 (putatively characterized; m/z match only, no MS/MS or standards)	None	-2.39195	0.400389	0.719689	No significant change
BH	982.731	343.803	M+HCOOK[1+]	0.403614	410.7	C00540	L-Pipecolic acid	1	KEGG (Glycine max, gmx_kegg)	Not acquired (full-scan MS1 only)	Level 3 (putatively characterized; m/z match only, no MS/MS or standards)	None	-0.0424908	0.873994	0.946869	No significant change
BH	984.193	862.511	M-H2O+H[1+]	0.044191	44.9	C16338	3-Oxo-OPC4-CoA	3	KEGG (Glycine max, gmx_kegg)	Not acquired (full-scan MS1 only)	Level 3 (putatively characterized; m/z match only, no MS/MS or standards)	None	-3.07936	0.294754	0.708189	No significant change
BH	988.116	743.71	M+Na[1+]	0.137295	138.9	C05262	(S)-3-Hydroxydodecanoyl-CoA		KEGG (Glycine max, gmx_kegg)	Not acquired (full-scan MS1 only)	Level 3 (putatively characterized; m/z match only, no MS/MS or standards)	None	6.17693	0.187518	0.708189	No significant change
BH	988.404	893.672	M+Na[1+]	0.137295	138.9	C05262	(S)-3-Hydroxydodecanoyl-CoA	4	KEGG (Glycine max, gmx_kegg)	Not acquired (full-scan MS1 only)	Level 3 (putatively characterized; m/z match only, no MS/MS or standards)	None	-3.77539	0.0796034	0.708189	No significant change
BH	996.119	831.129	M+Na[1+]	0.0431412	43.3	C00411	Sinapoyl-CoA	3	KEGG (Glycine max, gmx_kegg)	Not acquired (full-scan MS1 only)	Level 3 (putatively characterized; m/z match only, no MS/MS or standards)	None	-0.562855	0.979325	0.990058	No significant change
BH	997.999	718.979	M+Na[1+]	0.288132	288.7	C05273	trans-Tetradec-2-enoyl-CoA	3	KEGG (Glycine max, gmx_kegg)	Not acquired (full-scan MS1 only)	Level 3 (putatively characterized; m/z match only, no MS/MS or standards)	None	0.420308	0.964078	0.98272	No significant change
BH	1004.07	334.883	M-H2O+H[1+]	0.263386	262.3	C05258	(S)-3-Hydroxyhexadecanoyl-CoA	4	KEGG (Glycine max, gmx_kegg)	Not acquired (full-scan MS1 only)	Level 3 (putatively characterized; m/z match only, no MS/MS or standards)	None	0.477379	0.888023	0.953668	No significant change
BH	1005.21	362.091	M[1+]	0.131305	130.6	C00154	Palmitoyl-CoA		KEGG (Glycine max, gmx_kegg)	Not acquired (full-scan MS1 only)	Level 3 (putatively characterized; m/z match only, no MS/MS or standards)	None	6.28752	0.173703	0.708189	No significant change
BH	1005.21	818.809	M[1+]	0.131305	130.6	C00154	Palmitoyl-CoA	1	KEGG (Glycine max, gmx_kegg)	Not acquired (full-scan MS1 only)	Level 3 (putatively characterized; m/z match only, no MS/MS or standards)	None	1.2679	0.501345	0.763681	No significant change
BH	1005.49	591.325	M[1+]	0.131305	130.6	C00154	Palmitoyl-CoA		KEGG (Glycine max, gmx_kegg)	Not acquired (full-scan MS1 only)	Level 3 (putatively characterized; m/z match only, no MS/MS or standards)	None	5.61167	0.259712	0.708189	No significant change
BH	1005.94	428.185	M+HCOOK[1+]	0.000864276	0.9	C05274	Decanoyl-CoA		KEGG (Glycine max, gmx_kegg)	Not acquired (full-scan MS1 only)	Level 3 (putatively characterized; m/z match only, no MS/MS or standards)	None	6.58952	0.137469	0.708189	No significant change
BH	1006.22	855.381	M+HCOOK[1+]	0.000864276	0.9	C05274	Decanoyl-CoA	2	KEGG (Glycine max, gmx_kegg)	Not acquired (full-scan MS1 only)	Level 3 (putatively characterized; m/z match only, no MS/MS or standards)	None	0.369806	0.71609	0.862956	No significant change
BH	1010.33	759.497	M-H2O+H[1+]	0.00634038	6.3	C03035	gamma-Linolenoyl-CoA	3	KEGG (Glycine max, gmx_kegg)	Not acquired (full-scan MS1 only)	Level 3 (putatively characterized; m/z match only, no MS/MS or standards)	None	0.796146	0.730678	0.867846	No significant change
BH	1011.8	738.397	M-H2O+H[1+]	0.469969	464.5	C16334	3-Oxo-OPC6-CoA	2	KEGG (Glycine max, gmx_kegg)	Not acquired (full-scan MS1 only)	Level 3 (putatively characterized; m/z match only, no MS/MS or standards)	None	5.06344	0.318358	0.708189	No significant change
BH	1015.18	827.182	M(C13)+H[1+]	0.107064	105.5	C16332	trans-2-Enoyl-OPC6-CoA	1	KEGG (Glycine max, gmx_kegg)	Not acquired (full-scan MS1 only)	Level 3 (putatively characterized; m/z match only, no MS/MS or standards)	None	0.432491	0.724563	0.866499	No significant change
BH	1020.34	609.859	M+H[1+]	0.00546808	5.4	C05259	3-Oxopalmitoyl-CoA	1	KEGG (Glycine max, gmx_kegg)	Not acquired (full-scan MS1 only)	Level 3 (putatively characterized; m/z match only, no MS/MS or standards)	None	-0.239889	0.740584	0.874718	No significant change
BH	1020.55	210.165	M+H[1+]	0.00546808	5.4	C05259	3-Oxopalmitoyl-CoA		KEGG (Glycine max, gmx_kegg)	Not acquired (full-scan MS1 only)	Level 3 (putatively characterized; m/z match only, no MS/MS or standards)	None	6.33441	0.167917	0.708189	No significant change
BH	1023.78	821.08	M+Na[1+]	0.454583	444	C16338	3-Oxo-OPC4-CoA	1	KEGG (Glycine max, gmx_kegg)	Not acquired (full-scan MS1 only)	Level 3 (putatively characterized; m/z match only, no MS/MS or standards)	None	-0.119981	0.976151	0.988468	No significant change
BH	1024.25	786.874	M-H2O+H[1+]	0.0559265	54.6	C16328	trans-2-Enoyl-OPC8-CoA	2	KEGG (Glycine max, gmx_kegg)	Not acquired (full-scan MS1 only)	Level 3 (putatively characterized; m/z match only, no MS/MS or standards)	None	3.32061	0.198969	0.708189	No significant change
BH	1024.28	116.761	M-H2O+H[1+]	0.0559265	54.6	C16328	trans-2-Enoyl-OPC8-CoA		KEGG (Glycine max, gmx_kegg)	Not acquired (full-scan MS1 only)	Level 3 (putatively characterized; m/z match only, no MS/MS or standards)	None	4.83388	0.33957	0.708189	No significant change
BH	1025.92	873.513	M+Na[1+]	0.397684	387.6	C05272	trans-Hexadec-2-enoyl-CoA	2	KEGG (Glycine max, gmx_kegg)	Not acquired (full-scan MS1 only)	Level 3 (putatively characterized; m/z match only, no MS/MS or standards)	None	3.77043	0.316413	0.708189	No significant change
BH	1028.27	67.8449	M+HCOOK[1+]	0.342646	333.2	C00406	Feruloyl-CoA		KEGG (Glycine max, gmx_kegg)	Not acquired (full-scan MS1 only)	Level 3 (putatively characterized; m/z match only, no MS/MS or standards)	None	5.83778	0.230721	0.708189	No significant change
BH	1028.47	480.171	M+HCOOK[1+]	0.342646	333.2	C00406	Feruloyl-CoA	5	KEGG (Glycine max, gmx_kegg)	Not acquired (full-scan MS1 only)	Level 3 (putatively characterized; m/z match only, no MS/MS or standards)	None	2.03282	0.7085	0.859989	No significant change
BH	1030.58	482.786	M+H[1+]	0.230128	223.3	C02050	Linoleoyl-CoA	5	KEGG (Glycine max, gmx_kegg)	Not acquired (full-scan MS1 only)	Level 3 (putatively characterized; m/z match only, no MS/MS or standards)	None	-1.22341	0.451629	0.736743	No significant change
BH	1031.86	235.832	M[1+]	0.499724	484.3	C00510	Oleoyl-CoA	2	KEGG (Glycine max, gmx_kegg)	Not acquired (full-scan MS1 only)	Level 3 (putatively characterized; m/z match only, no MS/MS or standards)	None	5.74365	0.246916	0.708189	No significant change
BH	1032.29	297.041	M(Cl37)+H[1+]	0.0650949	63.1	C02050	Linoleoyl-CoA		KEGG (Glycine max, gmx_kegg)	Not acquired (full-scan MS1 only)	Level 3 (putatively characterized; m/z match only, no MS/MS or standards)	None	4.85026	0.338001	0.708189	No significant change
BH	1032.41	181.759	M(Cl37)+H[1+]	0.0650949	63.1	C02050	Linoleoyl-CoA	3	KEGG (Glycine max, gmx_kegg)	Not acquired (full-scan MS1 only)	Level 3 (putatively characterized; m/z match only, no MS/MS or standards)	None	1.0484	0.860307	0.939767	No significant change
BH	1035.94	623.468	M+Na[1+]	0.33102	319.5	C16332	trans-2-Enoyl-OPC6-CoA	2	KEGG (Glycine max, gmx_kegg)	Not acquired (full-scan MS1 only)	Level 3 (putatively characterized; m/z match only, no MS/MS or standards)	None	0.807325	0.960552	0.980752	No significant change
BH	1039.67	872.595	M-H2O+H[1+]	0.404964	389.5	C16330	3-Oxo-OPC8-CoA		KEGG (Glycine max, gmx_kegg)	Not acquired (full-scan MS1 only)	Level 3 (putatively characterized; m/z match only, no MS/MS or standards)	None	0.984404	0.769766	0.898678	No significant change
BH	1039.9	747.165	M-H2O+H[1+]	0.404964	389.4	C16330	3-Oxo-OPC8-CoA	1	KEGG (Glycine max, gmx_kegg)	Not acquired (full-scan MS1 only)	Level 3 (putatively characterized; m/z match only, no MS/MS or standards)	None	0.499689	0.876342	0.948299	No significant change
BH	1040.32	777.491	M-H2O+H[1+]	0.0221785	21.3	C16330	3-Oxo-OPC8-CoA	2	KEGG (Glycine max, gmx_kegg)	Not acquired (full-scan MS1 only)	Level 3 (putatively characterized; m/z match only, no MS/MS or standards)	None	1.43808	0.577713	0.792996	No significant change
BH	1040.55	219.607	M-H2O+H[1+]	0.0221785	21.3	C16330	3-Oxo-OPC8-CoA	1	KEGG (Glycine max, gmx_kegg)	Not acquired (full-scan MS1 only)	Level 3 (putatively characterized; m/z match only, no MS/MS or standards)	None	4.15042	0.306153	0.708189	No significant change
BH	1048.14	537.594	M+H2O+H[1+]	0.000641487	0.6	C02050	Linoleoyl-CoA		KEGG (Glycine max, gmx_kegg)	Not acquired (full-scan MS1 only)	Level 3 (putatively characterized; m/z match only, no MS/MS or standards)	None	5.82482	0.232391	0.708189	No significant change
BH	1048.36	820.133	M+H2O+H[1+]	0.000641487	0.6	C02050	Linoleoyl-CoA	2	KEGG (Glycine max, gmx_kegg)	Not acquired (full-scan MS1 only)	Level 3 (putatively characterized; m/z match only, no MS/MS or standards)	None	-0.0651774	0.903004	0.960838	No significant change
BH	1050.37	699.775	M+Na[1+]	0.0529223	50.4	C03035	gamma-Linolenoyl-CoA	3	KEGG (Glycine max, gmx_kegg)	Not acquired (full-scan MS1 only)	Level 3 (putatively characterized; m/z match only, no MS/MS or standards)	None	1.27919	0.69458	0.853765	No significant change
BH	1054.25	633.102	M+Na[1+]	0.104274	98.9	C00510	Oleoyl-CoA	2	KEGG (Glycine max, gmx_kegg)	Not acquired (full-scan MS1 only)	Level 3 (putatively characterized; m/z match only, no MS/MS or standards)	None	2.23396	0.407576	0.719689	No significant change
BH	1063.31	766.579	M(C13)+H[1+]	0.104012	97.8	C02041	Eicosanoyl-CoA	1	KEGG (Glycine max, gmx_kegg)	Not acquired (full-scan MS1 only)	Level 3 (putatively characterized; m/z match only, no MS/MS or standards)	None	2.90924	0.281027	0.708189	No significant change
BH	1084.16	260.842	M+Na[1+]	0.0488366	45	C02041	Eicosanoyl-CoA		KEGG (Glycine max, gmx_kegg)	Not acquired (full-scan MS1 only)	Level 3 (putatively characterized; m/z match only, no MS/MS or standards)	None	4.87749	0.335401	0.708189	No significant change
BH	1084.45	894.321	M+Na[1+]	0.0488366	45	C02041	Eicosanoyl-CoA	1	KEGG (Glycine max, gmx_kegg)	Not acquired (full-scan MS1 only)	Level 3 (putatively characterized; m/z match only, no MS/MS or standards)	None	-1.70424	0.38641	0.718115	No significant change
BH	1102.29	879.262	M+NaCl[1+]	0.00404647	3.7	C16327	OPC8-CoA	1	KEGG (Glycine max, gmx_kegg)	Not acquired (full-scan MS1 only)	Level 3 (putatively characterized; m/z match only, no MS/MS or standards)	None	0.702351	0.903719	0.960838	No significant change
BH	1125.97	636.846	M+HCOONa[1+]	0.0785419	69.8	C16330	3-Oxo-OPC8-CoA		KEGG (Glycine max, gmx_kegg)	Not acquired (full-scan MS1 only)	Level 3 (putatively characterized; m/z match only, no MS/MS or standards)	None	5.83994	0.230443	0.708189	No significant change
BH	1126.22	581.976	M+HCOONa[1+]	0.0785419	69.7	C16330	3-Oxo-OPC8-CoA	1	KEGG (Glycine max, gmx_kegg)	Not acquired (full-scan MS1 only)	Level 3 (putatively characterized; m/z match only, no MS/MS or standards)	None	-2.48831	0.395449	0.719689	No significant change
BH	1142.23	206.29	M+HCOOK[1+]	0.0400371	35.1	C16330	3-Oxo-OPC8-CoA	1	KEGG (Glycine max, gmx_kegg)	Not acquired (full-scan MS1 only)	Level 3 (putatively characterized; m/z match only, no MS/MS or standards)	None	3.69052	0.167797	0.708189	No significant change
BH	1146.51	690.296	M+H[1+]	0.000211163	0.2	C21932	Cerotoyl-CoA	1	KEGG (Glycine max, gmx_kegg)	Not acquired (full-scan MS1 only)	Level 3 (putatively characterized; m/z match only, no MS/MS or standards)	None	3.55357	0.504946	0.763681	No significant change
BH	1214.62	178.994	M+HCOONa[1+]	0.120614	99.3	C21932	Cerotoyl-CoA	1	KEGG (Glycine max, gmx_kegg)	Not acquired (full-scan MS1 only)	Level 3 (putatively characterized; m/z match only, no MS/MS or standards)	None	-0.545538	0.719039	0.865379	No significant change
BL	116.857	618.393	M+H[1+]	0.0475773	407.1	C00122	Fumarate		KEGG (Glycine max, gmx_kegg)	Not acquired (full-scan MS1 only)	Level 3 (putatively characterized; m/z match only, no MS/MS or standards)	None	-5.04676	0.0467497	0.66678	Downregulated
BL	116.971	301.015	M+H[1+]	0.0475773	406.7	C00122	Fumarate	2	KEGG (Glycine max, gmx_kegg)	Not acquired (full-scan MS1 only)	Level 3 (putatively characterized; m/z match only, no MS/MS or standards)	None	-0.603057	0.701806	0.864689	No significant change
BL	132.98	830.015	M+H[1+]	0.0328867	247.3	C00036	Oxaloacetate	2	KEGG (Glycine max, gmx_kegg)	Not acquired (full-scan MS1 only)	Level 3 (putatively characterized; m/z match only, no MS/MS or standards)	None	-0.994555	0.511577	0.77646	No significant change
BL	140.996	363.686	M-H2O+H[1+]	0.0339485	240.8	C00337	(S)-Dihydroorotate	6	KEGG (Glycine max, gmx_kegg)	Not acquired (full-scan MS1 only)	Level 3 (putatively characterized; m/z match only, no MS/MS or standards)	None	-2.44076	0.280168	0.714618	No significant change
BL	157.03	849.319	M+H[1+]	0.00549238	35	C00295	Orotate	21	KEGG (Glycine max, gmx_kegg)	Not acquired (full-scan MS1 only)	Level 3 (putatively characterized; m/z match only, no MS/MS or standards)	None	-2.41345	0.359999	0.721316	No significant change
BL	157.981	614.785	M-H2O+H[1+]	0.0402014	254.5	C01041	Monodehydroascorbate	5	KEGG (Glycine max, gmx_kegg)	Not acquired (full-scan MS1 only)	Level 3 (putatively characterized; m/z match only, no MS/MS or standards)	None	2.39672	0.636368	0.831425	No significant change
BL	187.056	735.032	M+2H[2+]	0.0221097	118.2	C01533	Syringin	12	KEGG (Glycine max, gmx_kegg)	Not acquired (full-scan MS1 only)	Level 3 (putatively characterized; m/z match only, no MS/MS or standards)	None	0.380073	0.845559	0.941193	No significant change
BL	187.061	632.275	M-H2O+H[1+]	0.0222138	118.8	C03657	1,4-Dihydroxy-2-naphthoate	11	KEGG (Glycine max, gmx_kegg)	Not acquired (full-scan MS1 only)	Level 3 (putatively characterized; m/z match only, no MS/MS or standards)	None	-3.83733	0.07765	0.696362	No significant change
BL	199.06	368.293	M+Na[1+]	0.00250967	12.6	C02504	alpha-Isopropylmalate	10	KEGG (Glycine max, gmx_kegg)	Not acquired (full-scan MS1 only)	Level 3 (putatively characterized; m/z match only, no MS/MS or standards)	None	-1.01485	0.630284	0.828051	No significant change
BL	219.051	499.586	M+H[1+]	0.0616576	281.5	C00978	N-Acetylserotonin	8	KEGG (Glycine max, gmx_kegg)	Not acquired (full-scan MS1 only)	Level 3 (putatively characterized; m/z match only, no MS/MS or standards)	None	0.518252	0.761992	0.897787	No significant change
BL	242.981	495.951	M+Na[1+]	0.0335255	138	C01267	3-(Imidazol-4-yl)-2-oxopropyl phosphate	20	KEGG (Glycine max, gmx_kegg)	Not acquired (full-scan MS1 only)	Level 3 (putatively characterized; m/z match only, no MS/MS or standards)	None	-3.01146	0.263378	0.714618	No significant change	Histidine metabolism; Tryptophan metabolism
BL	246.866	65.0501	M+Na[1+]	0.0218645	88.6	C05651	5-Hydroxykynurenine		KEGG (Glycine max, gmx_kegg)	Not acquired (full-scan MS1 only)	Level 3 (putatively characterized; m/z match only, no MS/MS or standards)	None	6.3129	0.172118	0.710209	No significant change
BL	247.091	795.99	M+Na[1+]	0.0218645	88.5	C05651	5-Hydroxykynurenine	10	KEGG (Glycine max, gmx_kegg)	Not acquired (full-scan MS1 only)	Level 3 (putatively characterized; m/z match only, no MS/MS or standards)	None	7.0883	0.0688602	0.694871	No significant change
BL	247.154	761.562	M+Na[1+]	0.0218645	88.5	C05651	5-Hydroxykynurenine		KEGG (Glycine max, gmx_kegg)	Not acquired (full-scan MS1 only)	Level 3 (putatively characterized; m/z match only, no MS/MS or standards)	None	3.39347	0.517196	0.777358	No significant change
BL	264.87	746.364	M+Na[1+]	0.120359	454.4	C15650	2,3-Diketo-5-methylthiopentyl-1-phosphate	2	KEGG (Glycine max, gmx_kegg)	Not acquired (full-scan MS1 only)	Level 3 (putatively characterized; m/z match only, no MS/MS or standards)	None	1.40587	0.897273	0.964729	No significant change
BL	273.066	850.827	M+H[1+]	0.0100123	36.7	C00509	Naringenin	20	KEGG (Glycine max, gmx_kegg)	Not acquired (full-scan MS1 only)	Level 3 (putatively characterized; m/z match only, no MS/MS or standards)	None	-0.702547	0.900099	0.965443	No significant change
BL	276.89	714.111	M+Na[1+]	0.118733	428.8	C03175	Shikimate 3-phosphate	1	KEGG (Glycine max, gmx_kegg)	Not acquired (full-scan MS1 only)	Level 3 (putatively characterized; m/z match only, no MS/MS or standards)	None	-4.09477	0.0617004	0.694871	No significant change
BL	276.965	432.12	M+H[1+]	0.0671746	242.5	C00345	6-Phospho-D-gluconate	6	KEGG (Glycine max, gmx_kegg)	Not acquired (full-scan MS1 only)	Level 3 (putatively characterized; m/z match only, no MS/MS or standards)	None	-8.77774	0.00299373	0.136616	Downregulated	Pentose phosphate pathway
BL	282.98	577.253	M-H2O+H[1+]	0.0547593	193.5	C05640	Cinnavalininate	22	KEGG (Glycine max, gmx_kegg)	Not acquired (full-scan MS1 only)	Level 3 (putatively characterized; m/z match only, no MS/MS or standards)	None	-2.98324	0.185246	0.710209	No significant change
BL	284.199	543.366	M+H[1+]	0.09979	351.1	C00387	Guanosine	3	KEGG (Glycine max, gmx_kegg)	Not acquired (full-scan MS1 only)	Level 3 (putatively characterized; m/z match only, no MS/MS or standards)	None	2.79942	0.432345	0.727315	No significant change
BL	291.095	349.63	M+Na[1+]	0.0254231	87.3	C00294	Inosine	14	KEGG (Glycine max, gmx_kegg)	Not acquired (full-scan MS1 only)	Level 3 (putatively characterized; m/z match only, no MS/MS or standards)	None	0.867374	0.972057	0.992208	No significant change
BL	292.033	436.665	M+Na[1+]	0.0139811	47.9	C04133	N-Acetyl-L-glutamate 5-phosphate	1	KEGG (Glycine max, gmx_kegg)	Not acquired (full-scan MS1 only)	Level 3 (putatively characterized; m/z match only, no MS/MS or standards)	None	-1.61228	0.598397	0.817979	No significant change
BL	292.901	892.536	M-H2O+H[1+]	0.0478535	163.4	C01182	D-Ribulose 1,5-bisphosphate		KEGG (Glycine max, gmx_kegg)	Not acquired (full-scan MS1 only)	Level 3 (putatively characterized; m/z match only, no MS/MS or standards)	None	1.51979	0.810496	0.924501	No significant change
BL	293.03	870.098	M-H2O+H[1+]	0.0478535	163.3	C01182	D-Ribulose 1,5-bisphosphate	9	KEGG (Glycine max, gmx_kegg)	Not acquired (full-scan MS1 only)	Level 3 (putatively characterized; m/z match only, no MS/MS or standards)	None	-8.16523	0.000427062	0.0569596	Downregulated
BL	298.036	725.026	M+H[1+]	0.0611077	205	C00170	5'-Methylthioadenosine	1	KEGG (Glycine max, gmx_kegg)	Not acquired (full-scan MS1 only)	Level 3 (putatively characterized; m/z match only, no MS/MS or standards)	None	1.01789	0.821127	0.927478	No significant change
BL	306.972	847.605	M+Na[1+]	0.0859139	279.9	C00814	Biochanin A	14	KEGG (Glycine max, gmx_kegg)	Not acquired (full-scan MS1 only)	Level 3 (putatively characterized; m/z match only, no MS/MS or standards)	None	3.00582	0.351436	0.721316	No significant change
BL	306.975	882.445	M+Na[1+]	0.0831592	270.9	C00814	Biochanin A	14	KEGG (Glycine max, gmx_kegg)	Not acquired (full-scan MS1 only)	Level 3 (putatively characterized; m/z match only, no MS/MS or standards)	None	1.88416	0.923571	0.976278	No significant change
BL	307.045	697.127	M-CO+H[1+]	0.0235865	76.8	C00455	Nicotinamide D-ribonucleotide	15	KEGG (Glycine max, gmx_kegg)	Not acquired (full-scan MS1 only)	Level 3 (putatively characterized; m/z match only, no MS/MS or standards)	None	-1.83754	0.591423	0.814763	No significant change
BL	309.041	777.491	M+H[1+]	0.00679784	22	C00365	dUMP	11	KEGG (Glycine max, gmx_kegg)	Not acquired (full-scan MS1 only)	Level 3 (putatively characterized; m/z match only, no MS/MS or standards)	None	-4.62862	0.0365266	0.6012	Downregulated	One carbon pool by folate; Pyrimidine metabolism; Terpenoid backbone biosynthesis
BL	310.934	203.995	M+Na[1+]	0.0150921	48.5	C00974	Dihydrokaempferol		KEGG (Glycine max, gmx_kegg)	Not acquired (full-scan MS1 only)	Level 3 (putatively characterized; m/z match only, no MS/MS or standards)	None	3.53873	0.496774	0.767518	No significant change
BL	311.068	792.828	M+Na[1+]	0.0150921	48.5	C00974	Dihydrokaempferol	18	KEGG (Glycine max, gmx_kegg)	Not acquired (full-scan MS1 only)	Level 3 (putatively characterized; m/z match only, no MS/MS or standards)	None	1.14716	0.511968	0.77646	No significant change
BL	311.089	132.531	M+Na[1+]	0.0150921	48.5	C00974	Dihydrokaempferol		KEGG (Glycine max, gmx_kegg)	Not acquired (full-scan MS1 only)	Level 3 (putatively characterized; m/z match only, no MS/MS or standards)	None	5.94384	0.215991	0.710209	No significant change
BL	311.204	883.028	M+Na[1+]	0.0150921	48.5	C00974	Dihydrokaempferol		KEGG (Glycine max, gmx_kegg)	Not acquired (full-scan MS1 only)	Level 3 (putatively characterized; m/z match only, no MS/MS or standards)	None	4.22099	0.4072	0.725472	No significant change
BL	312.11	238.427	M-H2O+H[1+]	0.020408	65.4	C01069	Desulfoglucotropeolin	7	KEGG (Glycine max, gmx_kegg)	Not acquired (full-scan MS1 only)	Level 3 (putatively characterized; m/z match only, no MS/MS or standards)	None	0.813132	0.970131	0.991883	No significant change
BL	316.887	372.929	M(C13)+3H[3+]	0.0421133	132.9	C03221	2-trans-Dodecenoyl-CoA		KEGG (Glycine max, gmx_kegg)	Not acquired (full-scan MS1 only)	Level 3 (putatively characterized; m/z match only, no MS/MS or standards)	None	4.28551	0.399343	0.724495	No significant change
BL	316.993	712.977	M(C13)+3H[3+]	0.0421133	132.9	C03221	2-trans-Dodecenoyl-CoA	1	KEGG (Glycine max, gmx_kegg)	Not acquired (full-scan MS1 only)	Level 3 (putatively characterized; m/z match only, no MS/MS or standards)	None	-2.36167	0.434379	0.727315	No significant change
BL	317.139	687.259	M(C13)+3H[3+]	0.0421133	132.8	C03221	2-trans-Dodecenoyl-CoA	7	KEGG (Glycine max, gmx_kegg)	Not acquired (full-scan MS1 only)	Level 3 (putatively characterized; m/z match only, no MS/MS or standards)	None	-1.00676	0.841031	0.939538	No significant change
BL	322.007	624.259	M+Na[1+]	0.0108059	33.6	C04752	4-Amino-5-hydroxymethyl-2-methylpyrimidine diphosphate	4	KEGG (Glycine max, gmx_kegg)	Not acquired (full-scan MS1 only)	Level 3 (putatively characterized; m/z match only, no MS/MS or standards)	None	-2.71831	0.369866	0.721316	No significant change
BL	322.162	69.2612	M+Na[1+]	0.0108059	33.5	C04752	4-Amino-5-hydroxymethyl-2-methylpyrimidine diphosphate		KEGG (Glycine max, gmx_kegg)	Not acquired (full-scan MS1 only)	Level 3 (putatively characterized; m/z match only, no MS/MS or standards)	None	4.88364	0.332795	0.721316	No significant change
BL	329.012	631.124	M+Na[1+]	0.0512967	155.9	C05906	Leucocyanidin	8	KEGG (Glycine max, gmx_kegg)	Not acquired (full-scan MS1 only)	Level 3 (putatively characterized; m/z match only, no MS/MS or standards)	None	-3.46959	0.35092	0.721316	No significant change
BL	330.393	645.478	M(C13)+3H[3+]	0.035902	108.7	C16335	OPC4-CoA	1	KEGG (Glycine max, gmx_kegg)	Not acquired (full-scan MS1 only)	Level 3 (putatively characterized; m/z match only, no MS/MS or standards)	None	-5.87624	0.012602	0.373488	Downregulated
BL	332.135	832.619	M+H[1+]	0.0599986	180.6	C00360	dAMP	4	KEGG (Glycine max, gmx_kegg)	Not acquired (full-scan MS1 only)	Level 3 (putatively characterized; m/z match only, no MS/MS or standards)	None	-0.983525	0.630972	0.828051	No significant change
BL	333.113	387.046	M+Na[1+]	0.0911435	273.6	C04785	13(S)-HPOT	18	KEGG (Glycine max, gmx_kegg)	Not acquired (full-scan MS1 only)	Level 3 (putatively characterized; m/z match only, no MS/MS or standards)	None	-3.07023	0.174083	0.710209	No significant change
BL	337.077	163.304	M+Na[1+]	0.0190877	56.6	C00341	Geranyl diphosphate	12	KEGG (Glycine max, gmx_kegg)	Not acquired (full-scan MS1 only)	Level 3 (putatively characterized; m/z match only, no MS/MS or standards)	None	-1.61252	0.444453	0.732184	No significant change
BL	349.044	666.378	M+Na[1+]	0.0452655	129.7	C05839	cis-beta-D-Glucosyl-2-hydroxycinnamate	9	KEGG (Glycine max, gmx_kegg)	Not acquired (full-scan MS1 only)	Level 3 (putatively characterized; m/z match only, no MS/MS or standards)	None	-3.80079	0.0961572	0.710209	No significant change
BL	349.216	805.089	M+Na[1+]	0.0452655	129.6	C05839	cis-beta-D-Glucosyl-2-hydroxycinnamate		KEGG (Glycine max, gmx_kegg)	Not acquired (full-scan MS1 only)	Level 3 (putatively characterized; m/z match only, no MS/MS or standards)	None	7.1424	0.0889481	0.710209	No significant change
BL	353.955	720.303	M+Na[1+]	0.102623	289.9	C00360	dAMP	2	KEGG (Glycine max, gmx_kegg)	Not acquired (full-scan MS1 only)	Level 3 (putatively characterized; m/z match only, no MS/MS or standards)	None	-1.30639	0.57758	0.806259	No significant change
BL	355.078	748.849	M+H[1+]	0.0125749	35.4	C01268	5-Amino-6-(5'-phosphoribosylamino)uracil	12	KEGG (Glycine max, gmx_kegg)	Not acquired (full-scan MS1 only)	Level 3 (putatively characterized; m/z match only, no MS/MS or standards)	None	-3.31556	0.121231	0.710209	No significant change
BL	359.148	770.89	M+H[1+]	0.000990588	2.8	C05366	(+)-Pinoresinol	10	KEGG (Glycine max, gmx_kegg)	Not acquired (full-scan MS1 only)	Level 3 (putatively characterized; m/z match only, no MS/MS or standards)	None	-2.04719	0.515993	0.777313	No significant change
BL	359.256	485.027	M+H[1+]	0.000990588	2.8	C05366	(+)-Pinoresinol		KEGG (Glycine max, gmx_kegg)	Not acquired (full-scan MS1 only)	Level 3 (putatively characterized; m/z match only, no MS/MS or standards)	None	5.97321	0.212404	0.710209	No significant change
BL	359.984	811.227	M-C3H4O2+H[1+]	0.102829	285.6	C16430	trans-Zeatin riboside monophosphate		KEGG (Glycine max, gmx_kegg)	Not acquired (full-scan MS1 only)	Level 3 (putatively characterized; m/z match only, no MS/MS or standards)	None	-7.23345	0.0215173	0.462746	Downregulated
BL	360.21	614.785	M-C3H4O2+H[1+]	0.102829	285.5	C16430	trans-Zeatin riboside monophosphate	1	KEGG (Glycine max, gmx_kegg)	Not acquired (full-scan MS1 only)	Level 3 (putatively characterized; m/z match only, no MS/MS or standards)	None	-0.203756	0.810853	0.924501	No significant change
BL	365.147	812.708	M+H[1+]	0.0123555	33.8	C03579	Gibberellin A8	16	KEGG (Glycine max, gmx_kegg)	Not acquired (full-scan MS1 only)	Level 3 (putatively characterized; m/z match only, no MS/MS or standards)	None	4.1887	0.372112	0.721316	No significant change
BL	367.14	880.642	M+Na[1+]	0.0191253	52.1	C05399	Melibiitol	5	KEGG (Glycine max, gmx_kegg)	Not acquired (full-scan MS1 only)	Level 3 (putatively characterized; m/z match only, no MS/MS or standards)	None	-1.00616	0.848645	0.942398	No significant change
BL	378.025	114.72	M+Na[1+]	0.0300267	79.4	C01137	S-Adenosylmethioninamine		KEGG (Glycine max, gmx_kegg)	Not acquired (full-scan MS1 only)	Level 3 (putatively characterized; m/z match only, no MS/MS or standards)	None	3.73367	0.47006	0.745324	No significant change
BL	378.175	185.267	M+Na[1+]	0.0300267	79.4	C01137	S-Adenosylmethioninamine	3	KEGG (Glycine max, gmx_kegg)	Not acquired (full-scan MS1 only)	Level 3 (putatively characterized; m/z match only, no MS/MS or standards)	None	-2.5718	0.215814	0.710209	No significant change
BL	381.086	884.272	M+Na[1+]	0.000207256	0.5	C01134	Pantetheine 4'-phosphate	9	KEGG (Glycine max, gmx_kegg)	Not acquired (full-scan MS1 only)	Level 3 (putatively characterized; m/z match only, no MS/MS or standards)	None	5.62908	0.599541	0.818192	No significant change
BL	382.083	867.155	M-NH3+H[1+]	0.00634214	16.6	C00019	S-Adenosyl-L-methionine (SAM)	4	KEGG (Glycine max, gmx_kegg)	Not acquired (full-scan MS1 only)	Level 3 (putatively characterized; m/z match only, no MS/MS or standards)	None	2.76721	0.671245	0.851077	No significant change	Arginine and proline metabolism; Cysteine and methionine metabolism; One carbon pool by folate
BL	382.088	881.541	M-NH3+H[1+]	0.00634214	16.6	C00019	S-Adenosyl-L-methionine (SAM)	4	KEGG (Glycine max, gmx_kegg)	Not acquired (full-scan MS1 only)	Level 3 (putatively characterized; m/z match only, no MS/MS or standards)	None	3.51975	0.390897	0.724495	No significant change	Arginine and proline metabolism; Cysteine and methionine metabolism; One carbon pool by folate
BL	382.093	850.157	M-NH3+H[1+]	0.00634214	16.6	C00019	S-Adenosyl-L-methionine (SAM)	4	KEGG (Glycine max, gmx_kegg)	Not acquired (full-scan MS1 only)	Level 3 (putatively characterized; m/z match only, no MS/MS or standards)	None	3.54271	0.428798	0.727315	No significant change	Arginine and proline metabolism; Cysteine and methionine metabolism; One carbon pool by folate
BL	382.095	787.741	M-NH3+H[1+]	0.00634214	16.6	C00019	S-Adenosyl-L-methionine (SAM)	4	KEGG (Glycine max, gmx_kegg)	Not acquired (full-scan MS1 only)	Level 3 (putatively characterized; m/z match only, no MS/MS or standards)	None	3.65168	0.486063	0.759923	No significant change	Arginine and proline metabolism; Cysteine and methionine metabolism; One carbon pool by folate
BL	382.105	839.248	M-NH3+H[1+]	0.00634214	16.6	C00019	S-Adenosyl-L-methionine (SAM)	4	KEGG (Glycine max, gmx_kegg)	Not acquired (full-scan MS1 only)	Level 3 (putatively characterized; m/z match only, no MS/MS or standards)	None	3.36843	0.563862	0.798458	No significant change	Arginine and proline metabolism; Cysteine and methionine metabolism; One carbon pool by folate
BL	382.112	893.473	M-NH3+H[1+]	0.00634214	16.6	C00019	S-Adenosyl-L-methionine (SAM)	4	KEGG (Glycine max, gmx_kegg)	Not acquired (full-scan MS1 only)	Level 3 (putatively characterized; m/z match only, no MS/MS or standards)	None	3.88471	0.24421	0.714618	No significant change	Arginine and proline metabolism; Cysteine and methionine metabolism; One carbon pool by folate
BL	382.13	798.005	M[1+]	0.00118336	3.1	C00448	trans-Geranyl diphosphate	4	KEGG (Glycine max, gmx_kegg)	Not acquired (full-scan MS1 only)	Level 3 (putatively characterized; m/z match only, no MS/MS or standards)	None	6.3615	0.00371643	0.161708	Upregulated	Sesquiterpenoid and triterpenoid biosynthesis; Steroid biosynthesis; Terpenoid backbone biosynthesis
BL	383.889	579.66	M+H[1+]	0.0595236	155.1	C16448	Dihydrozeatin-O-glucoside		KEGG (Glycine max, gmx_kegg)	Not acquired (full-scan MS1 only)	Level 3 (putatively characterized; m/z match only, no MS/MS or standards)	None	-6.31946	0.0701629	0.694871	No significant change
BL	384.128	348.85	M+H[1+]	0.0595236	155	C16448	Dihydrozeatin-O-glucoside	1	KEGG (Glycine max, gmx_kegg)	Not acquired (full-scan MS1 only)	Level 3 (putatively characterized; m/z match only, no MS/MS or standards)	None	-2.2245	0.517057	0.777358	No significant change
BL	386.936	769.664	M+Na[1+]	0.0951949	246	C00655	Galactinol	2	KEGG (Glycine max, gmx_kegg)	Not acquired (full-scan MS1 only)	Level 3 (putatively characterized; m/z match only, no MS/MS or standards)	None	-4.03174	0.0655521	0.694871	No significant change
BL	387.095	448.213	M-H2O+H[1+]	0.0959283	247.8	C00015	UDP	4	KEGG (Glycine max, gmx_kegg)	Not acquired (full-scan MS1 only)	Level 3 (putatively characterized; m/z match only, no MS/MS or standards)	None	-5.81723	0.016321	0.39658	Downregulated	Pyrimidine metabolism; Zeatin biosynthesis
BL	387.106	816.308	M-H2O+H[1+]	0.0959283	247.8	C00015	UDP		KEGG (Glycine max, gmx_kegg)	Not acquired (full-scan MS1 only)	Level 3 (putatively characterized; m/z match only, no MS/MS or standards)	None	-3.83043	0.317461	0.714618	No significant change	Pyrimidine metabolism; Zeatin biosynthesis
BL	387.224	141.281	M-H2O+H[1+]	0.0959283	247.7	C00015	UDP		KEGG (Glycine max, gmx_kegg)	Not acquired (full-scan MS1 only)	Level 3 (putatively characterized; m/z match only, no MS/MS or standards)	None	1.30496	0.847014	0.94177	No significant change	Pyrimidine metabolism; Zeatin biosynthesis
BL	396.979	73.6417	M-C3H4O2+H[1+]	0.0198177	49.9	C00460	dUTP		KEGG (Glycine max, gmx_kegg)	Not acquired (full-scan MS1 only)	Level 3 (putatively characterized; m/z match only, no MS/MS or standards)	None	4.25457	0.403099	0.724495	No significant change	Pyrimidine metabolism
BL	396.98	863.852	M-C3H4O2+H[1+]	0.0198177	49.9	C00460	dUTP	1	KEGG (Glycine max, gmx_kegg)	Not acquired (full-scan MS1 only)	Level 3 (putatively characterized; m/z match only, no MS/MS or standards)	None	-2.03075	0.435092	0.727315	No significant change	Pyrimidine metabolism
BL	398.078	145.229	M-H2O+H[1+]	0.0442496	111.2	C04713	N6-(delta2-Isopentenyl)-adenosine 5'-monophosphate	1	KEGG (Glycine max, gmx_kegg)	Not acquired (full-scan MS1 only)	Level 3 (putatively characterized; m/z match only, no MS/MS or standards)	None	-0.46958	0.695813	0.864378	No significant change
BL	399.16	869.101	M+Na[1+]	0.0320371	80.3	C00255	Riboflavin (Vitamin B2)	5	KEGG (Glycine max, gmx_kegg)	Not acquired (full-scan MS1 only)	Level 3 (putatively characterized; m/z match only, no MS/MS or standards)	None	-5.25248	0.022058	0.46604	Downregulated	Carotenoid biosynthesis; Riboflavin metabolism
BL	402.808	564.859	M-H2O+H[1+]	0.151242	375.5	C01243	1D-myo-Inositol 1,3,4-trisphosphate	2	KEGG (Glycine max, gmx_kegg)	Not acquired (full-scan MS1 only)	Level 3 (putatively characterized; m/z match only, no MS/MS or standards)	None	-6.09401	0.00805591	0.284389	Downregulated
BL	403.059	719.12	M-H2O+H[1+]	0.151242	375.2	C01243	1D-myo-Inositol 1,3,4-trisphosphate		KEGG (Glycine max, gmx_kegg)	Not acquired (full-scan MS1 only)	Level 3 (putatively characterized; m/z match only, no MS/MS or standards)	None	5.40122	0.283614	0.714618	No significant change
BL	406.129	519.765	M-C3H4O2+H[1+]	0.0877455	216.1	C00513	CDP-glycerol	2	KEGG (Glycine max, gmx_kegg)	Not acquired (full-scan MS1 only)	Level 3 (putatively characterized; m/z match only, no MS/MS or standards)	None	-4.59409	0.110829	0.710209	No significant change
BL	406.286	539.947	M-C3H4O2+H[1+]	0.0877455	216	C00513	CDP-glycerol		KEGG (Glycine max, gmx_kegg)	Not acquired (full-scan MS1 only)	Level 3 (putatively characterized; m/z match only, no MS/MS or standards)	None	5.69665	0.246439	0.714618	No significant change
BL	407.118	884.583	M-CO2+H[1+]	0.0934883	229.6	C00353	Geranylgeranyl diphosphate	4	KEGG (Glycine max, gmx_kegg)	Not acquired (full-scan MS1 only)	Level 3 (putatively characterized; m/z match only, no MS/MS or standards)	None	-8.31704	0.000417383	0.0569596	Downregulated	Carotenoid biosynthesis; Diterpenoid biosynthesis; Terpenoid backbone biosynthesis; Ubiquinone and other terpenoid-quinone biosynthesis
BL	411.031	833.958	M-C3H4O2+H[1+]	0.0551084	134.1	C00459	dTTP	4	KEGG (Glycine max, gmx_kegg)	Not acquired (full-scan MS1 only)	Level 3 (putatively characterized; m/z match only, no MS/MS or standards)	None	2.65689	0.362394	0.721316	No significant change
BL	411.038	736.543	M-C3H4O2+H[1+]	0.0551084	134.1	C00459	dTTP		KEGG (Glycine max, gmx_kegg)	Not acquired (full-scan MS1 only)	Level 3 (putatively characterized; m/z match only, no MS/MS or standards)	None	-6.08458	0.0890871	0.710209	No significant change
BL	411.92	834.726	M+Na[1+]	0.142443	345.8	C05993	Acetyl adenylate	3	KEGG (Glycine max, gmx_kegg)	Not acquired (full-scan MS1 only)	Level 3 (putatively characterized; m/z match only, no MS/MS or standards)	None	-0.0242848	0.970466	0.991883	No significant change
BL	412.142	740.139	M+Na[1+]	0.0790582	191.8	C05993	Acetyl adenylate	2	KEGG (Glycine max, gmx_kegg)	Not acquired (full-scan MS1 only)	Level 3 (putatively characterized; m/z match only, no MS/MS or standards)	None	-3.16028	0.137559	0.710209	No significant change
BL	414.806	883.2	M-H4O2+H[1+]	0.136052	328	C00353	Geranylgeranyl diphosphate		KEGG (Glycine max, gmx_kegg)	Not acquired (full-scan MS1 only)	Level 3 (putatively characterized; m/z match only, no MS/MS or standards)	None	4.71503	0.350248	0.721316	No significant change
BL	415.044	542.226	M-H4O2+H[1+]	0.136052	327.8	C00353	Geranylgeranyl diphosphate	4	KEGG (Glycine max, gmx_kegg)	Not acquired (full-scan MS1 only)	Level 3 (putatively characterized; m/z match only, no MS/MS or standards)	None	-3.44118	0.15872	0.710209	No significant change
BL	418.191	782.418	M+Na[1+]	0.18921	452.4	C05924	Molybdopterin	3	KEGG (Glycine max, gmx_kegg)	Not acquired (full-scan MS1 only)	Level 3 (putatively characterized; m/z match only, no MS/MS or standards)	None	0.628978	0.922794	0.976278	No significant change
BL	421.015	849.886	M+H[1+]	0.0448742	106.6	C01243	1D-myo-Inositol 1,3,4-trisphosphate	8	KEGG (Glycine max, gmx_kegg)	Not acquired (full-scan MS1 only)	Level 3 (putatively characterized; m/z match only, no MS/MS or standards)	None	-0.550019	0.995901	0.998035	No significant change
BL	425.092	579.145	M+Na[1+]	0.0162915	38.3	C04352	(R)-4'-Phosphopantothenoyl-L-cysteine	4	KEGG (Glycine max, gmx_kegg)	Not acquired (full-scan MS1 only)	Level 3 (putatively characterized; m/z match only, no MS/MS or standards)	None	0.231041	0.891842	0.96065	No significant change
BL	425.144	782.965	M+Na[1+]	0.0688121	161.9	C04352	(R)-4'-Phosphopantothenoyl-L-cysteine	9	KEGG (Glycine max, gmx_kegg)	Not acquired (full-scan MS1 only)	Level 3 (putatively characterized; m/z match only, no MS/MS or standards)	None	-4.46828	0.0451353	0.661685	Downregulated	Pantothenate and CoA biosynthesis; Pyrimidine metabolism; Ubiquinone and other terpenoid-quinone biosynthesis
BL	425.591	753.52	M-H2O+H[1+]	0.192562	452.5	C00035	GDP		KEGG (Glycine max, gmx_kegg)	Not acquired (full-scan MS1 only)	Level 3 (putatively characterized; m/z match only, no MS/MS or standards)	None	-9.57804	9.99668e-05	0.020782	Downregulated
BL	425.828	283.461	M-H2O+H[1+]	0.192562	452.2	C00035	GDP	2	KEGG (Glycine max, gmx_kegg)	Not acquired (full-scan MS1 only)	Level 3 (putatively characterized; m/z match only, no MS/MS or standards)	None	-0.546288	0.702011	0.864689	No significant change
BL	425.91	236.866	M-H2O+H[1+]	0.192562	452.1	C00035	GDP		KEGG (Glycine max, gmx_kegg)	Not acquired (full-scan MS1 only)	Level 3 (putatively characterized; m/z match only, no MS/MS or standards)	None	2.66822	0.624328	0.823706	No significant change
BL	428.832	488.815	M+H[1+]	0.188459	439.5	C00104	IDP	1	KEGG (Glycine max, gmx_kegg)	Not acquired (full-scan MS1 only)	Level 3 (putatively characterized; m/z match only, no MS/MS or standards)	None	-5.21496	0.0472882	0.66678	Downregulated	Purine metabolism
BL	432.004	665.277	M-H2O+H[1+]	0.101351	234.6	C08604	Cyanidin 3-O-glucoside	2	KEGG (Glycine max, gmx_kegg)	Not acquired (full-scan MS1 only)	Level 3 (putatively characterized; m/z match only, no MS/MS or standards)	None	7.63612	0.0580873	0.694871	No significant change
BL	433.904	459.954	M+H[1+]	0.0233536	53.8	C12137	Pelargonidin 3-O-glucoside		KEGG (Glycine max, gmx_kegg)	Not acquired (full-scan MS1 only)	Level 3 (putatively characterized; m/z match only, no MS/MS or standards)	None	4.12799	0.418684	0.725472	No significant change
BL	434.144	424.26	M+H[1+]	0.0233536	53.8	C12137	Pelargonidin 3-O-glucoside	2	KEGG (Glycine max, gmx_kegg)	Not acquired (full-scan MS1 only)	Level 3 (putatively characterized; m/z match only, no MS/MS or standards)	None	-0.751635	0.731035	0.880726	No significant change
BL	437.162	239.746	M-HCOONa+H[1+]	0.0267484	61.2	C00492	Raffinose	8	KEGG (Glycine max, gmx_kegg)	Not acquired (full-scan MS1 only)	Level 3 (putatively characterized; m/z match only, no MS/MS or standards)	None	-3.1468	0.271246	0.714618	No significant change
BL	445.911	606.738	M-H2O+H[1+]	0.160103	359	C03794	N6-(1,2-Dicarboxyethyl)-AMP	1	KEGG (Glycine max, gmx_kegg)	Not acquired (full-scan MS1 only)	Level 3 (putatively characterized; m/z match only, no MS/MS or standards)	None	0.0800875	0.982129	0.99461	No significant change
BL	446.946	525.465	M+H[1+]	0.121809	272.5	C00570	CDP-ethanolamine	9	KEGG (Glycine max, gmx_kegg)	Not acquired (full-scan MS1 only)	Level 3 (putatively characterized; m/z match only, no MS/MS or standards)	None	3.48646	0.44338	0.732184	No significant change
BL	447.93	578.09	M-H2O+H[1+]	0.169765	379	C12138	Delphinidin 3-O-glucoside	2	KEGG (Glycine max, gmx_kegg)	Not acquired (full-scan MS1 only)	Level 3 (putatively characterized; m/z match only, no MS/MS or standards)	None	-2.12427	0.437268	0.728354	No significant change
BL	449.253	726.279	M+Na[1+]	0.0743547	165.5	C15970	Abscisic acid glucose ester	18	KEGG (Glycine max, gmx_kegg)	Not acquired (full-scan MS1 only)	Level 3 (putatively characterized; m/z match only, no MS/MS or standards)	None	-4.27567	0.18944	0.710209	No significant change
BL	449.266	177.012	M+Na[1+]	0.0743547	165.5	C15970	Abscisic acid glucose ester		KEGG (Glycine max, gmx_kegg)	Not acquired (full-scan MS1 only)	Level 3 (putatively characterized; m/z match only, no MS/MS or standards)	None	6.091	0.198239	0.710209	No significant change
BL	450.822	553.242	M-H2O+H[1+]	0.148052	328.4	C00460	dUTP	2	KEGG (Glycine max, gmx_kegg)	Not acquired (full-scan MS1 only)	Level 3 (putatively characterized; m/z match only, no MS/MS or standards)	None	-4.36238	0.119514	0.710209	No significant change
BL	451.051	873.057	M+HCOOK[1+]	0.0250988	55.6	C04734	1-(5'-Phosphoribosyl)-5-formamido-4-imidazolecarboxamide	6	KEGG (Glycine max, gmx_kegg)	Not acquired (full-scan MS1 only)	Level 3 (putatively characterized; m/z match only, no MS/MS or standards)	None	-5.80471	0.0150446	0.379022	Downregulated	Purine metabolism
BL	464.03	700.126	M+Na[1+]	0.0989732	213.3	C00504	Folate	4	KEGG (Glycine max, gmx_kegg)	Not acquired (full-scan MS1 only)	Level 3 (putatively characterized; m/z match only, no MS/MS or standards)	None	-1.7261	0.378588	0.721316	No significant change
BL	464.956	883.559	M-H2O+H[1+]	0.0304763	65.5	C00459	dTTP	7	KEGG (Glycine max, gmx_kegg)	Not acquired (full-scan MS1 only)	Level 3 (putatively characterized; m/z match only, no MS/MS or standards)	None	-2.573	0.321472	0.714618	No significant change	Pyrimidine metabolism
BL	465.071	893.824	M-HCOOK+H[1+]	0.0189997	40.9	C04089	UDP-4-dehydro-6-deoxy-D-glucose	8	KEGG (Glycine max, gmx_kegg)	Not acquired (full-scan MS1 only)	Level 3 (putatively characterized; m/z match only, no MS/MS or standards)	None	-1.07546	0.822883	0.927478	No significant change	Amino sugar and nucleotide sugar metabolism
BL	465.175	824.667	M+H[1+]	0.0719936	154.8	C05623	Isoquercitrin	10	KEGG (Glycine max, gmx_kegg)	Not acquired (full-scan MS1 only)	Level 3 (putatively characterized; m/z match only, no MS/MS or standards)	None	2.10743	0.375099	0.721316	No significant change
BL	467.678	628.2	M+H[1+]	0.058667	125.4	C00458	dCTP		KEGG (Glycine max, gmx_kegg)	Not acquired (full-scan MS1 only)	Level 3 (putatively characterized; m/z match only, no MS/MS or standards)	None	5.26273	0.297656	0.714618	No significant change	Pyrimidine metabolism
BL	467.938	811.227	M+H[1+]	0.058667	125.4	C00458	dCTP	2	KEGG (Glycine max, gmx_kegg)	Not acquired (full-scan MS1 only)	Level 3 (putatively characterized; m/z match only, no MS/MS or standards)	None	-2.99336	0.207856	0.710209	No significant change	Pyrimidine metabolism
BL	467.959	720.684	M+H[1+]	0.0382111	81.7	C00458	dCTP	7	KEGG (Glycine max, gmx_kegg)	Not acquired (full-scan MS1 only)	Level 3 (putatively characterized; m/z match only, no MS/MS or standards)	None	-5.36546	0.0168117	0.403265	Downregulated	Pyrimidine metabolism
BL	469.02	754.87	M(C13)+H[1+]	0.0200437	42.7	C00458	dCTP	9	KEGG (Glycine max, gmx_kegg)	Not acquired (full-scan MS1 only)	Level 3 (putatively characterized; m/z match only, no MS/MS or standards)	None	5.40797	0.112658	0.710209	No significant change
BL	470.198	598.205	M+H[1+]	0.119043	253.2	C05125	2-(alpha-Hydroxyethyl)thiamine diphosphate	3	KEGG (Glycine max, gmx_kegg)	Not acquired (full-scan MS1 only)	Level 3 (putatively characterized; m/z match only, no MS/MS or standards)	None	2.63706	0.511849	0.77646	No significant change
BL	471.015	763.942	M(Cl37)+H[1+]	0.0367883	78.1	C00460	dUTP	5	KEGG (Glycine max, gmx_kegg)	Not acquired (full-scan MS1 only)	Level 3 (putatively characterized; m/z match only, no MS/MS or standards)	None	-0.937871	0.822567	0.927478	No significant change	Pyrimidine metabolism
BL	471.371	598.995	M+Na[1+]	0.0261229	55.4	C15791	Teasterone	4	KEGG (Glycine max, gmx_kegg)	Not acquired (full-scan MS1 only)	Level 3 (putatively characterized; m/z match only, no MS/MS or standards)	None	0.827492	0.879471	0.95625	No significant change
BL	472.145	235.852	M+Na[1+]	0.0473886	100.4	C08604	Cyanidin 3-O-glucoside	1	KEGG (Glycine max, gmx_kegg)	Not acquired (full-scan MS1 only)	Level 3 (putatively characterized; m/z match only, no MS/MS or standards)	None	-4.63318	0.0737304	0.694871	No significant change
BL	472.397	544.925	M+Na[1+]	0.0473886	100.3	C08604	Cyanidin 3-O-glucoside		KEGG (Glycine max, gmx_kegg)	Not acquired (full-scan MS1 only)	Level 3 (putatively characterized; m/z match only, no MS/MS or standards)	None	6.40907	0.161134	0.710209	No significant change
BL	473.044	561.487	M-HCOOH+H[1+]	0.0637848	134.8	C16192	Malonylgenistin	4	KEGG (Glycine max, gmx_kegg)	Not acquired (full-scan MS1 only)	Level 3 (putatively characterized; m/z match only, no MS/MS or standards)	None	-2.38348	0.437947	0.728354	No significant change
BL	473.216	656.31	M+Na[1+]	0.0331593	70.1	C00353	Geranylgeranyl diphosphate	4	KEGG (Glycine max, gmx_kegg)	Not acquired (full-scan MS1 only)	Level 3 (putatively characterized; m/z match only, no MS/MS or standards)	None	-3.89978	0.0781709	0.696362	No significant change
BL	477.14	704.196	M+Na[1+]	0.0769312	161.2	C04823	1-(5'-Phosphoribosyl)-5-amino-4-(N-succinocarboxamide)-imidazole	1	KEGG (Glycine max, gmx_kegg)	Not acquired (full-scan MS1 only)	Level 3 (putatively characterized; m/z match only, no MS/MS or standards)	None	-1.58521	0.412907	0.725472	No significant change
BL	481.074	836.278	M+H[1+]	0.0051057	10.6	C08814	Brassinolide		KEGG (Glycine max, gmx_kegg)	Not acquired (full-scan MS1 only)	Level 3 (putatively characterized; m/z match only, no MS/MS or standards)	None	-11.6378	4.40804e-07	0.000412372	Downregulated
BL	481.357	697.817	M+H[1+]	0.0051057	10.6	C08814	Brassinolide	2	KEGG (Glycine max, gmx_kegg)	Not acquired (full-scan MS1 only)	Level 3 (putatively characterized; m/z match only, no MS/MS or standards)	None	0.129268	0.998378	0.999447	No significant change
BL	482.058	773.224	M-HCOOH+H[1+]	0.0202484	42	C05381	3-Carboxy-1-hydroxypropyl-ThPP	2	KEGG (Glycine max, gmx_kegg)	Not acquired (full-scan MS1 only)	Level 3 (putatively characterized; m/z match only, no MS/MS or standards)	None	-2.52905	0.343359	0.721316	No significant change
BL	482.333	438.985	M-HCOOH+H[1+]	0.0202484	42	C05381	3-Carboxy-1-hydroxypropyl-ThPP		KEGG (Glycine max, gmx_kegg)	Not acquired (full-scan MS1 only)	Level 3 (putatively characterized; m/z match only, no MS/MS or standards)	None	-5.86284	0.109797	0.710209	No significant change
BL	483.151	795.662	M+H[1+]	0.154811	320.4	C00459	dTTP	7	KEGG (Glycine max, gmx_kegg)	Not acquired (full-scan MS1 only)	Level 3 (putatively characterized; m/z match only, no MS/MS or standards)	None	0.481275	0.720965	0.876494	No significant change
BL	484.026	706.762	M+H[1+]	0.0337477	69.7	C00063	CTP	8	KEGG (Glycine max, gmx_kegg)	Not acquired (full-scan MS1 only)	Level 3 (putatively characterized; m/z match only, no MS/MS or standards)	None	-0.158161	0.76712	0.900427	No significant change	Pyrimidine metabolism
BL	484.217	304.448	M+Na[1+]	0.107496	222	C03108	D-Glucosylsphingosine	3	KEGG (Glycine max, gmx_kegg)	Not acquired (full-scan MS1 only)	Level 3 (putatively characterized; m/z match only, no MS/MS or standards)	None	-1.31355	0.636789	0.831425	No significant change
BL	484.767	241.288	M-H2O+H[1+]	0.177393	365.9	C16191	Malonyldaidzin		KEGG (Glycine max, gmx_kegg)	Not acquired (full-scan MS1 only)	Level 3 (putatively characterized; m/z match only, no MS/MS or standards)	None	1.98179	0.733444	0.881771	No significant change	Isoflavonoid biosynthesis
BL	484.93	688.888	M-H2O+H[1+]	0.177393	365.8	C16191	Malonyldaidzin	5	KEGG (Glycine max, gmx_kegg)	Not acquired (full-scan MS1 only)	Level 3 (putatively characterized; m/z match only, no MS/MS or standards)	None	-5.51658	0.0134078	0.37582	Downregulated	Isoflavonoid biosynthesis
BL	485.099	541.421	M-H2O+H[1+]	0.177393	365.7	C16191	Malonyldaidzin		KEGG (Glycine max, gmx_kegg)	Not acquired (full-scan MS1 only)	Level 3 (putatively characterized; m/z match only, no MS/MS or standards)	None	4.11668	0.420095	0.725759	No significant change	Isoflavonoid biosynthesis
BL	485.876	154.028	M+Na[1+]	0.187067	385	C03794	N6-(1,2-Dicarboxyethyl)-AMP	2	KEGG (Glycine max, gmx_kegg)	Not acquired (full-scan MS1 only)	Level 3 (putatively characterized; m/z match only, no MS/MS or standards)	None	-3.32993	0.149763	0.710209	No significant change
BL	487.303	790.008	M+Na[1+]	0.0368742	75.7	C15794	Castasterone	7	KEGG (Glycine max, gmx_kegg)	Not acquired (full-scan MS1 only)	Level 3 (putatively characterized; m/z match only, no MS/MS or standards)	None	-1.57943	0.380103	0.721316	No significant change
BL	489.161	771.016	M+H[1+]	0.0465783	95.2	C00307	CDP-choline	9	KEGG (Glycine max, gmx_kegg)	Not acquired (full-scan MS1 only)	Level 3 (putatively characterized; m/z match only, no MS/MS or standards)	None	-4.21809	0.101495	0.710209	No significant change
BL	500.735	729.711	M+H[1+]	0.200709	400.8	C01272	1D-myo-Inositol 1,3,4,5-tetrakisphosphate	4	KEGG (Glycine max, gmx_kegg)	Not acquired (full-scan MS1 only)	Level 3 (putatively characterized; m/z match only, no MS/MS or standards)	None	2.05251	0.445017	0.732184	No significant change
BL	501.738	596.621	M(C13)+H[1+]	0.0471651	94	C01272	1D-myo-Inositol 1,3,4,5-tetrakisphosphate		KEGG (Glycine max, gmx_kegg)	Not acquired (full-scan MS1 only)	Level 3 (putatively characterized; m/z match only, no MS/MS or standards)	None	5.47291	0.27448	0.714618	No significant change
BL	501.758	653.989	M(C13)+H[1+]	0.0471651	94	C01272	1D-myo-Inositol 1,3,4,5-tetrakisphosphate		KEGG (Glycine max, gmx_kegg)	Not acquired (full-scan MS1 only)	Level 3 (putatively characterized; m/z match only, no MS/MS or standards)	None	-4.297	0.0509401	0.680711	No significant change
BL	501.987	802.839	M(C13)+H[1+]	0.0471651	94	C01272	1D-myo-Inositol 1,3,4,5-tetrakisphosphate	8	KEGG (Glycine max, gmx_kegg)	Not acquired (full-scan MS1 only)	Level 3 (putatively characterized; m/z match only, no MS/MS or standards)	None	-0.266518	0.910012	0.970714	No significant change
BL	502.102	775.599	M(C13)+H[1+]	0.0471651	93.9	C01272	1D-myo-Inositol 1,3,4,5-tetrakisphosphate	3	KEGG (Glycine max, gmx_kegg)	Not acquired (full-scan MS1 only)	Level 3 (putatively characterized; m/z match only, no MS/MS or standards)	None	-1.89979	0.429164	0.727315	No significant change
BL	502.79	250.194	M+K[1+]	0.0119788	23.8	C05623	Isoquercitrin		KEGG (Glycine max, gmx_kegg)	Not acquired (full-scan MS1 only)	Level 3 (putatively characterized; m/z match only, no MS/MS or standards)	None	6.43832	0.157846	0.710209	No significant change
BL	503.046	204.656	M+K[1+]	0.0119788	23.8	C05623	Isoquercitrin	2	KEGG (Glycine max, gmx_kegg)	Not acquired (full-scan MS1 only)	Level 3 (putatively characterized; m/z match only, no MS/MS or standards)	None	-0.414173	0.928726	0.976755	No significant change
BL	503.048	128.652	M+K[1+]	0.0119788	23.8	C05623	Isoquercitrin		KEGG (Glycine max, gmx_kegg)	Not acquired (full-scan MS1 only)	Level 3 (putatively characterized; m/z match only, no MS/MS or standards)	None	2.28105	0.68499	0.861061	No significant change
BL	503.26	146.857	M+Na[1+]	0.0747332	148.5	C08814	Brassinolide	3	KEGG (Glycine max, gmx_kegg)	Not acquired (full-scan MS1 only)	Level 3 (putatively characterized; m/z match only, no MS/MS or standards)	None	1.5271	0.622914	0.823656	No significant change
BL	504.093	449.952	M-H2O+H[1+]	0.121726	241.5	C11435	4-(Cytidine 5'-diphospho)-2-C-methyl-D-erythritol		KEGG (Glycine max, gmx_kegg)	Not acquired (full-scan MS1 only)	Level 3 (putatively characterized; m/z match only, no MS/MS or standards)	None	-6.21197	0.0784398	0.696362	No significant change
BL	504.2	796.068	M-H2O+H[1+]	0.121726	241.4	C11435	4-(Cytidine 5'-diphospho)-2-C-methyl-D-erythritol	6	KEGG (Glycine max, gmx_kegg)	Not acquired (full-scan MS1 only)	Level 3 (putatively characterized; m/z match only, no MS/MS or standards)	None	-2.11815	0.332457	0.721316	No significant change
BL	505.921	451.46	M-H2O+H[1+]	0.0325338	64.3	C18237	Molybdoenzyme molybdenum cofactor	6	KEGG (Glycine max, gmx_kegg)	Not acquired (full-scan MS1 only)	Level 3 (putatively characterized; m/z match only, no MS/MS or standards)	None	-2.58047	0.210814	0.710209	No significant change
BL	507.002	646.428	M(S34)+H[1+]	0.170399	336.1	C00492	Raffinose	5	KEGG (Glycine max, gmx_kegg)	Not acquired (full-scan MS1 only)	Level 3 (putatively characterized; m/z match only, no MS/MS or standards)	None	-2.37746	0.442157	0.732184	No significant change
BL	507.183	769.433	M(Cl37)+H[1+]	0.00951696	18.8	C00492	Raffinose	12	KEGG (Glycine max, gmx_kegg)	Not acquired (full-scan MS1 only)	Level 3 (putatively characterized; m/z match only, no MS/MS or standards)	None	-3.1699	0.13674	0.710209	No significant change
BL	507.309	692.696	M(Cl37)+H[1+]	0.00951696	18.8	C00492	Raffinose		KEGG (Glycine max, gmx_kegg)	Not acquired (full-scan MS1 only)	Level 3 (putatively characterized; m/z match only, no MS/MS or standards)	None	3.38332	0.525865	0.782732	No significant change
BL	507.388	729.189	M(Cl37)+H[1+]	0.00951696	18.8	C00492	Raffinose		KEGG (Glycine max, gmx_kegg)	Not acquired (full-scan MS1 only)	Level 3 (putatively characterized; m/z match only, no MS/MS or standards)	None	4.10179	0.421954	0.725884	No significant change
BL	511.334	811.983	M-C3H4O2+H[1+]	0.059326	116	C15968	Adonixanthin	5	KEGG (Glycine max, gmx_kegg)	Not acquired (full-scan MS1 only)	Level 3 (putatively characterized; m/z match only, no MS/MS or standards)	None	-2.04364	0.511654	0.77646	No significant change
BL	512.166	726.368	M+H[1+]	0.040799	79.7	C15974	3-Methyl-1-hydroxybutyl-ThPP	3	KEGG (Glycine max, gmx_kegg)	Not acquired (full-scan MS1 only)	Level 3 (putatively characterized; m/z match only, no MS/MS or standards)	None	-0.286846	0.865807	0.951269	No significant change	Zeatin biosynthesis
BL	518.018	161.927	M+Na[1+]	0.0332462	64.2	C04895	7,8-Dihydroneopterin 3'-triphosphate	2	KEGG (Glycine max, gmx_kegg)	Not acquired (full-scan MS1 only)	Level 3 (putatively characterized; m/z match only, no MS/MS or standards)	None	8.66498	0.00190878	0.111604	Upregulated	Folate biosynthesis; Zeatin biosynthesis
BL	520.108	342.562	M+Na[1+]	0.016438	31.6	C15976	2-Methyl-1-hydroxypropyl-ThPP	2	KEGG (Glycine max, gmx_kegg)	Not acquired (full-scan MS1 only)	Level 3 (putatively characterized; m/z match only, no MS/MS or standards)	None	-2.4313	0.231577	0.710209	No significant change
BL	520.184	670.29	M+Na[1+]	0.016438	31.6	C15976	2-Methyl-1-hydroxypropyl-ThPP		KEGG (Glycine max, gmx_kegg)	Not acquired (full-scan MS1 only)	Level 3 (putatively characterized; m/z match only, no MS/MS or standards)	None	1.50872	0.812369	0.925102	No significant change
BL	521.162	854.644	M+HCOONa[1+]	0.198494	380.9	C03313	Phylloquinol	6	KEGG (Glycine max, gmx_kegg)	Not acquired (full-scan MS1 only)	Level 3 (putatively characterized; m/z match only, no MS/MS or standards)	None	-1.29429	0.686095	0.861061	No significant change
BL	521.207	731.708	M+HCOONa[1+]	0.198494	380.8	C03313	Phylloquinol		KEGG (Glycine max, gmx_kegg)	Not acquired (full-scan MS1 only)	Level 3 (putatively characterized; m/z match only, no MS/MS or standards)	None	5.5478	0.265047	0.714618	No significant change
BL	522.053	855.246	M+H[1+]	0.0357934	68.6	C11435	4-(Cytidine 5'-diphospho)-2-C-methyl-D-erythritol	5	KEGG (Glycine max, gmx_kegg)	Not acquired (full-scan MS1 only)	Level 3 (putatively characterized; m/z match only, no MS/MS or standards)	None	-1.5558	0.609306	0.82252	No significant change
BL	522.984	833.318	M+Na[1+]	0.0660058	126.2	C01272	1D-myo-Inositol 1,3,4,5-tetrakisphosphate	8	KEGG (Glycine max, gmx_kegg)	Not acquired (full-scan MS1 only)	Level 3 (putatively characterized; m/z match only, no MS/MS or standards)	None	-2.74733	0.35878	0.721316	No significant change
BL	523.09	601.294	M+Na[1+]	0.0660058	126.2	C01272	1D-myo-Inositol 1,3,4,5-tetrakisphosphate		KEGG (Glycine max, gmx_kegg)	Not acquired (full-scan MS1 only)	Level 3 (putatively characterized; m/z match only, no MS/MS or standards)	None	3.804	0.460628	0.738505	No significant change
BL	523.229	746.799	M+Na[1+]	0.0660058	126.2	C01272	1D-myo-Inositol 1,3,4,5-tetrakisphosphate		KEGG (Glycine max, gmx_kegg)	Not acquired (full-scan MS1 only)	Level 3 (putatively characterized; m/z match only, no MS/MS or standards)	None	-4.91776	0.206652	0.710209	No significant change
BL	525.015	840.748	M+Na[1+]	0.110045	209.6	C16191	Malonyldaidzin	2	KEGG (Glycine max, gmx_kegg)	Not acquired (full-scan MS1 only)	Level 3 (putatively characterized; m/z match only, no MS/MS or standards)	None	-2.21853	0.469658	0.745318	No significant change	Isoflavonoid biosynthesis
BL	525.027	488.135	M+Na[1+]	0.110045	209.6	C16191	Malonyldaidzin		KEGG (Glycine max, gmx_kegg)	Not acquired (full-scan MS1 only)	Level 3 (putatively characterized; m/z match only, no MS/MS or standards)	None	5.40759	0.2828	0.714618	No significant change	Isoflavonoid biosynthesis
BL	525.21	719.124	M+Na[1+]	0.110045	209.5	C16191	Malonyldaidzin	4	KEGG (Glycine max, gmx_kegg)	Not acquired (full-scan MS1 only)	Level 3 (putatively characterized; m/z match only, no MS/MS or standards)	None	-7.30395	0.00176775	0.110249	Downregulated	Isoflavonoid biosynthesis
BL	527.286	786.985	M-H2O+H[1+]	0.211139	400.4	C05413	all-trans-Phytoene	6	KEGG (Glycine max, gmx_kegg)	Not acquired (full-scan MS1 only)	Level 3 (putatively characterized; m/z match only, no MS/MS or standards)	None	0.568189	0.975938	0.993484	No significant change
BL	527.575	364.332	M-H2O+H[1+]	0.211139	400.2	C05413	all-trans-Phytoene		KEGG (Glycine max, gmx_kegg)	Not acquired (full-scan MS1 only)	Level 3 (putatively characterized; m/z match only, no MS/MS or standards)	None	-4.29517	0.26703	0.714618	No significant change
BL	528.111	771.621	M+HCOONa[1+]	0.070728	133.9	C00440	5-methyltetrahydrofolate	4	KEGG (Glycine max, gmx_kegg)	Not acquired (full-scan MS1 only)	Level 3 (putatively characterized; m/z match only, no MS/MS or standards)	None	-0.970649	0.689311	0.861116	No significant change
BL	530.035	386.974	M+Na[1+]	0.15768	297.5	C00002	ATP		KEGG (Glycine max, gmx_kegg)	Not acquired (full-scan MS1 only)	Level 3 (putatively characterized; m/z match only, no MS/MS or standards)	None	4.31812	0.395407	0.724495	No significant change
BL	530.143	489.475	M+Na[1+]	0.15768	297.4	C00002	ATP	4	KEGG (Glycine max, gmx_kegg)	Not acquired (full-scan MS1 only)	Level 3 (putatively characterized; m/z match only, no MS/MS or standards)	None	-1.22646	0.643833	0.834796	No significant change
BL	531.02	647.312	M-H2O+H[1+]	0.0216476	40.8	C04089	UDP-4-dehydro-6-deoxy-D-glucose	5	KEGG (Glycine max, gmx_kegg)	Not acquired (full-scan MS1 only)	Level 3 (putatively characterized; m/z match only, no MS/MS or standards)	None	3.82757	0.121097	0.710209	No significant change
BL	532.987	680.397	M-H2O+H[1+]	0.0699798	131.3	C02199	UDP-L-rhamnose	5	KEGG (Glycine max, gmx_kegg)	Not acquired (full-scan MS1 only)	Level 3 (putatively characterized; m/z match only, no MS/MS or standards)	None	10.0743	0.00987301	0.342081	Upregulated	Amino sugar and nucleotide sugar metabolism
BL	537.638	539.947	M+H[1+]	0.192709	358.4	C02094	beta-Carotene	8	KEGG (Glycine max, gmx_kegg)	Not acquired (full-scan MS1 only)	Level 3 (putatively characterized; m/z match only, no MS/MS or standards)	None	-0.284935	0.693758	0.86362	No significant change
BL	539.083	154.801	M+H[1+]	0.125732	233.2	C05431	all-trans-Neurosporene		KEGG (Glycine max, gmx_kegg)	Not acquired (full-scan MS1 only)	Level 3 (putatively characterized; m/z match only, no MS/MS or standards)	None	9.99838	0.000254242	0.0475687	Upregulated
BL	539.218	803.629	M+H[1+]	0.125732	233.2	C05431	all-trans-Neurosporene		KEGG (Glycine max, gmx_kegg)	Not acquired (full-scan MS1 only)	Level 3 (putatively characterized; m/z match only, no MS/MS or standards)	None	-4.30154	0.266375	0.714618	No significant change
BL	539.335	475.509	M+H[1+]	0.125732	233.1	C05431	all-trans-Neurosporene	5	KEGG (Glycine max, gmx_kegg)	Not acquired (full-scan MS1 only)	Level 3 (putatively characterized; m/z match only, no MS/MS or standards)	None	-2.47851	0.227535	0.710209	No significant change
BL	543.991	574.579	M+Na[1+]	0.0605542	111.3	C11435	4-(Cytidine 5'-diphospho)-2-C-methyl-D-erythritol		KEGG (Glycine max, gmx_kegg)	Not acquired (full-scan MS1 only)	Level 3 (putatively characterized; m/z match only, no MS/MS or standards)	None	5.20521	0.302687	0.714618	No significant change	Terpenoid backbone biosynthesis
BL	544.131	815.938	M+Na[1+]	0.0605542	111.3	C11435	4-(Cytidine 5'-diphospho)-2-C-methyl-D-erythritol	1	KEGG (Glycine max, gmx_kegg)	Not acquired (full-scan MS1 only)	Level 3 (putatively characterized; m/z match only, no MS/MS or standards)	None	-2.94469	0.170617	0.710209	No significant change	Terpenoid backbone biosynthesis
BL	545.22	835.564	M-H2O+H[1+]	0.0349436	64.1	C02191	Protoporphyrin	1	KEGG (Glycine max, gmx_kegg)	Not acquired (full-scan MS1 only)	Level 3 (putatively characterized; m/z match only, no MS/MS or standards)	None	-3.7677	0.121152	0.710209	No significant change
BL	546.143	723.119	M+Na[1+]	0.16295	298.4	C00044	GTP	5	KEGG (Glycine max, gmx_kegg)	Not acquired (full-scan MS1 only)	Level 3 (putatively characterized; m/z match only, no MS/MS or standards)	None	-2.13094	0.29172	0.714618	No significant change
BL	548.169	771.621	M-CO+H[1+]	0.0979349	178.7	C16424	Isopentenyladenosine-5'-triphosphate	2	KEGG (Glycine max, gmx_kegg)	Not acquired (full-scan MS1 only)	Level 3 (putatively characterized; m/z match only, no MS/MS or standards)	None	9.83382	0.0337305	0.6012	Upregulated	Zeatin biosynthesis
BL	548.286	894.512	M-CO+H[1+]	0.0979349	178.6	C16424	Isopentenyladenosine-5'-triphosphate	2	KEGG (Glycine max, gmx_kegg)	Not acquired (full-scan MS1 only)	Level 3 (putatively characterized; m/z match only, no MS/MS or standards)	None	-5.39271	0.0376677	0.605957	Downregulated	Zeatin biosynthesis
BL	548.961	629.231	M-H2O+H[1+]	0.0909334	165.6	C00029	UDP-glucose	4	KEGG (Glycine max, gmx_kegg)	Not acquired (full-scan MS1 only)	Level 3 (putatively characterized; m/z match only, no MS/MS or standards)	None	5.63559	0.0692952	0.694871	No significant change	Amino sugar and nucleotide sugar metabolism; Ascorbate and aldarate metabolism; Galactose metabolism; Glycerolipid metabolism; Pentose and glucuronate interconversions; Starch and sucrose metabolism; Zeatin biosynthesis
BL	549.172	454.535	M-H2O+H[1+]	0.0909334	165.6	C00029	UDP-glucose		KEGG (Glycine max, gmx_kegg)	Not acquired (full-scan MS1 only)	Level 3 (putatively characterized; m/z match only, no MS/MS or standards)	None	5.30257	0.294265	0.714618	No significant change	Amino sugar and nucleotide sugar metabolism; Ascorbate and aldarate metabolism; Galactose metabolism; Glycerolipid metabolism; Pentose and glucuronate interconversions; Starch and sucrose metabolism; Zeatin biosynthesis
BL	551.371	629.609	M-H2O+H[1+]	0.0539496	97.8	C06098	Zeaxanthin	5	KEGG (Glycine max, gmx_kegg)	Not acquired (full-scan MS1 only)	Level 3 (putatively characterized; m/z match only, no MS/MS or standards)	None	-4.92754	0.0437642	0.660345	Downregulated	Carotenoid biosynthesis; Porphyrin metabolism
BL	555.052	800.073	M+K[1+]	0.0208609	37.6	C16222	Formononetin 7-O-(6-O-malonyl-beta-D-glucoside)	3	KEGG (Glycine max, gmx_kegg)	Not acquired (full-scan MS1 only)	Level 3 (putatively characterized; m/z match only, no MS/MS or standards)	None	5.25974	0.248172	0.714618	No significant change
BL	555.066	778.728	M+K[1+]	0.0208609	37.6	C16222	Formononetin 7-O-(6-O-malonyl-beta-D-glucoside)	3	KEGG (Glycine max, gmx_kegg)	Not acquired (full-scan MS1 only)	Level 3 (putatively characterized; m/z match only, no MS/MS or standards)	None	7.94344	0.00170632	0.110249	Upregulated
BL	555.069	830.216	M+K[1+]	0.0208609	37.6	C16222	Formononetin 7-O-(6-O-malonyl-beta-D-glucoside)	4	KEGG (Glycine max, gmx_kegg)	Not acquired (full-scan MS1 only)	Level 3 (putatively characterized; m/z match only, no MS/MS or standards)	None	4.04645	0.43425	0.727315	No significant change
BL	555.083	810.455	M+Na[1+]	0.0261503	47.1	C12625	Biochanin A 7-O-(6-O-malonyl-beta-D-glucoside)		KEGG (Glycine max, gmx_kegg)	Not acquired (full-scan MS1 only)	Level 3 (putatively characterized; m/z match only, no MS/MS or standards)	None	11.1915	4.3232e-06	0.00202217	Upregulated	Isoflavonoid biosynthesis
BL	555.085	871.524	M+Na[1+]	0.0261503	47.1	C12625	Biochanin A 7-O-(6-O-malonyl-beta-D-glucoside)	3	KEGG (Glycine max, gmx_kegg)	Not acquired (full-scan MS1 only)	Level 3 (putatively characterized; m/z match only, no MS/MS or standards)	None	5.42803	0.0528491	0.686671	No significant change	Isoflavonoid biosynthesis
BL	556.09	814.252	M-H4O2+H[1+]	0.0502435	90.4	C16428	trans-Zeatin riboside triphosphate	2	KEGG (Glycine max, gmx_kegg)	Not acquired (full-scan MS1 only)	Level 3 (putatively characterized; m/z match only, no MS/MS or standards)	None	5.66633	0.0714601	0.694871	No significant change
BL	556.11	847.764	M+NaCl[1+]	0.0414583	74.6	C15976	2-Methyl-1-hydroxypropyl-ThPP	3	KEGG (Glycine max, gmx_kegg)	Not acquired (full-scan MS1 only)	Level 3 (putatively characterized; m/z match only, no MS/MS or standards)	None	4.23207	0.101447	0.710209	No significant change
BL	556.257	755.546	M+NaCl[1+]	0.0414583	74.5	C15976	2-Methyl-1-hydroxypropyl-ThPP	2	KEGG (Glycine max, gmx_kegg)	Not acquired (full-scan MS1 only)	Level 3 (putatively characterized; m/z match only, no MS/MS or standards)	None	-0.72314	0.645677	0.835338	No significant change
BL	557.034	814.298	M-H2O+H[1+]	0.108549	194.9	C09332	THF-L-glutamate	5	KEGG (Glycine max, gmx_kegg)	Not acquired (full-scan MS1 only)	Level 3 (putatively characterized; m/z match only, no MS/MS or standards)	None	7.56334	0.000648197	0.0713398	Upregulated
BL	557.066	842.64	M-H2O+H[1+]	0.108549	194.9	C09332	THF-L-glutamate	5	KEGG (Glycine max, gmx_kegg)	Not acquired (full-scan MS1 only)	Level 3 (putatively characterized; m/z match only, no MS/MS or standards)	None	1.54107	0.908953	0.970138	No significant change
BL	557.102	873.513	M-H2O+H[1+]	0.108549	194.8	C09332	THF-L-glutamate	3	KEGG (Glycine max, gmx_kegg)	Not acquired (full-scan MS1 only)	Level 3 (putatively characterized; m/z match only, no MS/MS or standards)	None	1.03754	0.927751	0.976278	No significant change
BL	557.107	827.076	M+HCOONa[1+]	0.00520903	9.4	C00307	CDP-choline	5	KEGG (Glycine max, gmx_kegg)	Not acquired (full-scan MS1 only)	Level 3 (putatively characterized; m/z match only, no MS/MS or standards)	None	1.71115	0.889986	0.96065	No significant change	Glycerophospholipid metabolism
BL	557.575	885.589	M-HCOOH+H[1+]	0.121447	217.8	C01228	Guanosine 3',5'-bis(diphosphate)		KEGG (Glycine max, gmx_kegg)	Not acquired (full-scan MS1 only)	Level 3 (putatively characterized; m/z match only, no MS/MS or standards)	None	-8.16608	0.00357556	0.159283	Downregulated
BL	557.837	617.312	M-HCOOH+H[1+]	0.121447	217.7	C01228	Guanosine 3',5'-bis(diphosphate)	2	KEGG (Glycine max, gmx_kegg)	Not acquired (full-scan MS1 only)	Level 3 (putatively characterized; m/z match only, no MS/MS or standards)	None	-1.31153	0.434289	0.727315	No significant change
BL	557.844	109.432	M-HCOOH+H[1+]	0.121447	217.7	C01228	Guanosine 3',5'-bis(diphosphate)		KEGG (Glycine max, gmx_kegg)	Not acquired (full-scan MS1 only)	Level 3 (putatively characterized; m/z match only, no MS/MS or standards)	None	3.0081	0.573011	0.805487	No significant change
BL	560.934	510.048	M-H4O2+H[1+]	0.0121523	21.7	C20784	ADP-5-ethyl-4-methylthiazole-2-carboxylate		KEGG (Glycine max, gmx_kegg)	Not acquired (full-scan MS1 only)	Level 3 (putatively characterized; m/z match only, no MS/MS or standards)	None	6.43115	0.158649	0.710209	No significant change
BL	561.047	297.495	M-H4O2+H[1+]	0.0121523	21.7	C20784	ADP-5-ethyl-4-methylthiazole-2-carboxylate	1	KEGG (Glycine max, gmx_kegg)	Not acquired (full-scan MS1 only)	Level 3 (putatively characterized; m/z match only, no MS/MS or standards)	None	2.11715	0.663737	0.846525	No significant change
BL	562.689	242.082	M-H2O+H[1+]	0.202356	359.6	C01284	1D-myo-Inositol 1,3,4,5,6-pentakisphosphate	1	KEGG (Glycine max, gmx_kegg)	Not acquired (full-scan MS1 only)	Level 3 (putatively characterized; m/z match only, no MS/MS or standards)	None	-0.69908	0.689445	0.861116	No significant change
BL	562.779	542.574	M-H2O+H[1+]	0.112791	200.4	C01284	1D-myo-Inositol 1,3,4,5,6-pentakisphosphate	3	KEGG (Glycine max, gmx_kegg)	Not acquired (full-scan MS1 only)	Level 3 (putatively characterized; m/z match only, no MS/MS or standards)	None	-1.58008	0.419696	0.72574	No significant change
BL	566.965	235.078	M+H[1+]	0.0968884	170.9	C00029	UDP-glucose	3	KEGG (Glycine max, gmx_kegg)	Not acquired (full-scan MS1 only)	Level 3 (putatively characterized; m/z match only, no MS/MS or standards)	None	-1.79317	0.338247	0.721316	No significant change
BL	567.086	447.628	M+H[1+]	0.0968884	170.9	C00029	UDP-glucose		KEGG (Glycine max, gmx_kegg)	Not acquired (full-scan MS1 only)	Level 3 (putatively characterized; m/z match only, no MS/MS or standards)	None	4.30101	0.39747	0.724495	No significant change
BL	569.49	259.235	M+H[1+]	0.0547903	96.2	C06098	Zeaxanthin	4	KEGG (Glycine max, gmx_kegg)	Not acquired (full-scan MS1 only)	Level 3 (putatively characterized; m/z match only, no MS/MS or standards)	None	-6.24333	0.0151933	0.379022	Downregulated	Carotenoid biosynthesis; Porphyrin metabolism
BL	572.168	886.995	M-H2O+H[1+]	0.0892842	156	C00325	GDP-L-fucose	5	KEGG (Glycine max, gmx_kegg)	Not acquired (full-scan MS1 only)	Level 3 (putatively characterized; m/z match only, no MS/MS or standards)	None	3.91187	0.393028	0.724495	No significant change
BL	572.454	808.917	M-H2O+H[1+]	0.0892842	156	C00325	GDP-L-fucose		KEGG (Glycine max, gmx_kegg)	Not acquired (full-scan MS1 only)	Level 3 (putatively characterized; m/z match only, no MS/MS or standards)	None	-6.76177	0.0421964	0.647126	Downregulated
BL	572.456	299.082	M-H2O+H[1+]	0.0892842	156	C00325	GDP-L-fucose		KEGG (Glycine max, gmx_kegg)	Not acquired (full-scan MS1 only)	Level 3 (putatively characterized; m/z match only, no MS/MS or standards)	None	4.36986	0.389211	0.724495	No significant change
BL	573.121	834.73	M+HCOONa[1+]	0.0427928	74.7	C00492	Raffinose	6	KEGG (Glycine max, gmx_kegg)	Not acquired (full-scan MS1 only)	Level 3 (putatively characterized; m/z match only, no MS/MS or standards)	None	1.79076	0.81386	0.925574	No significant change	Galactose metabolism
BL	573.208	487.322	M+Na[1+]	0.158327	276.2	C02199	UDP-L-rhamnose	2	KEGG (Glycine max, gmx_kegg)	Not acquired (full-scan MS1 only)	Level 3 (putatively characterized; m/z match only, no MS/MS or standards)	None	2.78004	0.585477	0.810827	No significant change
BL	574.004	265.522	M[1+]	0.0512922	89.4	C09332	THF-L-glutamate		KEGG (Glycine max, gmx_kegg)	Not acquired (full-scan MS1 only)	Level 3 (putatively characterized; m/z match only, no MS/MS or standards)	None	2.9585	0.580373	0.807344	No significant change	Folate biosynthesis
BL	574.153	381.499	M[1+]	0.0512922	89.3	C09332	THF-L-glutamate		KEGG (Glycine max, gmx_kegg)	Not acquired (full-scan MS1 only)	Level 3 (putatively characterized; m/z match only, no MS/MS or standards)	None	3.3486	0.523578	0.780609	No significant change	Folate biosynthesis
BL	574.162	798.276	M[1+]	0.0512922	89.3	C09332	THF-L-glutamate	3	KEGG (Glycine max, gmx_kegg)	Not acquired (full-scan MS1 only)	Level 3 (putatively characterized; m/z match only, no MS/MS or standards)	None	4.49979	0.0928877	0.710209	No significant change	Folate biosynthesis
BL	574.403	640.982	M+H[1+]	0.255026	444	C05921	Biotinyl-5'-AMP	2	KEGG (Glycine max, gmx_kegg)	Not acquired (full-scan MS1 only)	Level 3 (putatively characterized; m/z match only, no MS/MS or standards)	None	-1.00664	0.646412	0.835338	No significant change
BL	574.558	880.731	M+H[1+]	0.255026	443.9	C05921	Biotinyl-5'-AMP		KEGG (Glycine max, gmx_kegg)	Not acquired (full-scan MS1 only)	Level 3 (putatively characterized; m/z match only, no MS/MS or standards)	None	-1.90193	0.574129	0.805877	No significant change
BL	575.116	104.126	M+Na[1+]	0.0298165	51.8	C08590	Zeinoxanthin		KEGG (Glycine max, gmx_kegg)	Not acquired (full-scan MS1 only)	Level 3 (putatively characterized; m/z match only, no MS/MS or standards)	None	3.99335	0.435767	0.727315	No significant change
BL	575.393	745.342	M+Na[1+]	0.0298165	51.8	C08590	Zeinoxanthin	6	KEGG (Glycine max, gmx_kegg)	Not acquired (full-scan MS1 only)	Level 3 (putatively characterized; m/z match only, no MS/MS or standards)	None	-0.171165	0.811423	0.924588	No significant change
BL	576.726	527.388	M-H2O+H[1+]	0.156676	271.7	C21833	Kaempferol-3-O-rutinoside		KEGG (Glycine max, gmx_kegg)	Not acquired (full-scan MS1 only)	Level 3 (putatively characterized; m/z match only, no MS/MS or standards)	None	5.9738	0.212332	0.710209	No significant change
BL	576.999	550.927	M-H2O+H[1+]	0.156676	271.5	C21833	Kaempferol-3-O-rutinoside	7	KEGG (Glycine max, gmx_kegg)	Not acquired (full-scan MS1 only)	Level 3 (putatively characterized; m/z match only, no MS/MS or standards)	None	0.925236	0.903863	0.966911	No significant change
BL	579.264	606.89	M-H2O+H[1+]	0.105338	181.8	C08580	Astaxanthin		KEGG (Glycine max, gmx_kegg)	Not acquired (full-scan MS1 only)	Level 3 (putatively characterized; m/z match only, no MS/MS or standards)	None	6.87565	0.112258	0.710209	No significant change
BL	579.489	895.221	M-H2O+H[1+]	0.105338	181.8	C08580	Astaxanthin	1	KEGG (Glycine max, gmx_kegg)	Not acquired (full-scan MS1 only)	Level 3 (putatively characterized; m/z match only, no MS/MS or standards)	None	-3.53146	0.104125	0.710209	No significant change
BL	579.752	256.634	M-H2O+H[1+]	0.105338	181.7	C08580	Astaxanthin		KEGG (Glycine max, gmx_kegg)	Not acquired (full-scan MS1 only)	Level 3 (putatively characterized; m/z match only, no MS/MS or standards)	None	5.31073	0.293583	0.714618	No significant change
BL	580.844	895.902	M+H[1+]	0.057848	99.6	C01284	1D-myo-Inositol 1,3,4,5,6-pentakisphosphate	3	KEGG (Glycine max, gmx_kegg)	Not acquired (full-scan MS1 only)	Level 3 (putatively characterized; m/z match only, no MS/MS or standards)	None	-3.50325	0.197537	0.710209	No significant change
BL	581.84	568.615	M+Na[1+]	0.0339635	58.4	C00301	ADP-ribose		KEGG (Glycine max, gmx_kegg)	Not acquired (full-scan MS1 only)	Level 3 (putatively characterized; m/z match only, no MS/MS or standards)	None	6.15861	0.190199	0.710209	No significant change
BL	582.027	872.377	M+Na[1+]	0.0339635	58.4	C00301	ADP-ribose	2	KEGG (Glycine max, gmx_kegg)	Not acquired (full-scan MS1 only)	Level 3 (putatively characterized; m/z match only, no MS/MS or standards)	None	-2.49319	0.413817	0.725472	No significant change
BL	582.069	579.449	M+Na[1+]	0.0339635	58.3	C00301	ADP-ribose		KEGG (Glycine max, gmx_kegg)	Not acquired (full-scan MS1 only)	Level 3 (putatively characterized; m/z match only, no MS/MS or standards)	None	3.75698	0.466921	0.744131	No significant change
BL	582.254	726.189	M+Na[1+]	0.192832	331.2	C00301	ADP-ribose	2	KEGG (Glycine max, gmx_kegg)	Not acquired (full-scan MS1 only)	Level 3 (putatively characterized; m/z match only, no MS/MS or standards)	None	0.62912	0.919903	0.975138	No significant change
BL	582.733	832.153	M+H[1+]	0.251912	432.3	C00500	L-Rhamnose	1	KEGG (Glycine max, gmx_kegg)	Not acquired (full-scan MS1 only)	Level 3 (putatively characterized; m/z match only, no MS/MS or standards)	None	-1.67764	0.543005	0.790632	No significant change
BL	583.003	360.486	M+H[1+]	0.251912	432.1	C00500	L-Rhamnose	3	KEGG (Glycine max, gmx_kegg)	Not acquired (full-scan MS1 only)	Level 3 (putatively characterized; m/z match only, no MS/MS or standards)	None	-2.21137	0.276777	0.714618	No significant change
BL	584.041	875.361	M-H2O+H[1+]	0.00353097	6	C11436	2-Phospho-4-(cytidine 5'-diphospho)-2-C-methyl-D-erythritol	3	KEGG (Glycine max, gmx_kegg)	Not acquired (full-scan MS1 only)	Level 3 (putatively characterized; m/z match only, no MS/MS or standards)	None	-1.10363	0.734259	0.881771	No significant change
BL	586.851	760.264	M+K[1+]	0.000949251	1.6	C04089	UDP-4-dehydro-6-deoxy-D-glucose		KEGG (Glycine max, gmx_kegg)	Not acquired (full-scan MS1 only)	Level 3 (putatively characterized; m/z match only, no MS/MS or standards)	None	8.38644	0.0187299	0.425586	Upregulated	Amino sugar and nucleotide sugar metabolism
BL	587.006	820.133	M+K[1+]	0.000949251	1.6	C04089	UDP-4-dehydro-6-deoxy-D-glucose	6	KEGG (Glycine max, gmx_kegg)	Not acquired (full-scan MS1 only)	Level 3 (putatively characterized; m/z match only, no MS/MS or standards)	None	2.27315	0.562057	0.797607	No significant change	Amino sugar and nucleotide sugar metabolism
BL	587.136	606.324	M[1+]	0.0693413	118.1	C01222	GDP-4-dehydro-6-deoxy-D-mannose	8	KEGG (Glycine max, gmx_kegg)	Not acquired (full-scan MS1 only)	Level 3 (putatively characterized; m/z match only, no MS/MS or standards)	None	2.60661	0.334089	0.721316	No significant change
BL	591.996	769.638	M+HCOOK[1+]	0.031918	53.9	C00002	ATP	5	KEGG (Glycine max, gmx_kegg)	Not acquired (full-scan MS1 only)	Level 3 (putatively characterized; m/z match only, no MS/MS or standards)	None	-3.95098	0.0745471	0.694871	No significant change	One carbon pool by folate; Purine metabolism; Sulfur metabolism; Zeatin biosynthesis
BL	594.03	890.559	M(C13)+H[1+]	0.134486	226.4	C18021	Pheophorbide a		KEGG (Glycine max, gmx_kegg)	Not acquired (full-scan MS1 only)	Level 3 (putatively characterized; m/z match only, no MS/MS or standards)	None	3.4895	0.399099	0.724495	No significant change
BL	594.145	635.288	M(C13)+H[1+]	0.134486	226.4	C18021	Pheophorbide a	1	KEGG (Glycine max, gmx_kegg)	Not acquired (full-scan MS1 only)	Level 3 (putatively characterized; m/z match only, no MS/MS or standards)	None	-2.44898	0.23035	0.710209	No significant change
BL	596.158	783.945	M+Na[1+]	0.221309	371.2	C05921	Biotinyl-5'-AMP		KEGG (Glycine max, gmx_kegg)	Not acquired (full-scan MS1 only)	Level 3 (putatively characterized; m/z match only, no MS/MS or standards)	None	6.23715	0.180937	0.710209	No significant change
BL	596.351	228.856	M+Na[1+]	0.221309	371.1	C05921	Biotinyl-5'-AMP	1	KEGG (Glycine max, gmx_kegg)	Not acquired (full-scan MS1 only)	Level 3 (putatively characterized; m/z match only, no MS/MS or standards)	None	-1.03682	0.487972	0.7621	No significant change
BL	597.663	550.156	M+H[1+]	0.269256	450.5	C08580	Astaxanthin	1	KEGG (Glycine max, gmx_kegg)	Not acquired (full-scan MS1 only)	Level 3 (putatively characterized; m/z match only, no MS/MS or standards)	None	-1.32824	0.575077	0.805877	No significant change
BL	597.75	353.845	M+H[1+]	0.269256	450.5	C08580	Astaxanthin	1	KEGG (Glycine max, gmx_kegg)	Not acquired (full-scan MS1 only)	Level 3 (putatively characterized; m/z match only, no MS/MS or standards)	None	-3.3215	0.150315	0.710209	No significant change
BL	597.963	117.494	M+H[1+]	0.269256	450.3	C08580	Astaxanthin		KEGG (Glycine max, gmx_kegg)	Not acquired (full-scan MS1 only)	Level 3 (putatively characterized; m/z match only, no MS/MS or standards)	None	4.44682	0.380127	0.721316	No significant change
BL	599.187	657.695	M+H[1+]	0.09531	159.1	C04536	Magnesium protoporphyrin monomethyl ester		KEGG (Glycine max, gmx_kegg)	Not acquired (full-scan MS1 only)	Level 3 (putatively characterized; m/z match only, no MS/MS or standards)	None	6.54004	0.146625	0.710209	No significant change
BL	599.346	705.953	M+H[1+]	0.09531	159	C04536	Magnesium protoporphyrin monomethyl ester	2	KEGG (Glycine max, gmx_kegg)	Not acquired (full-scan MS1 only)	Level 3 (putatively characterized; m/z match only, no MS/MS or standards)	None	-3.60241	0.200199	0.710209	No significant change
BL	599.512	619.627	M+H[1+]	0.09531	159	C04536	Magnesium protoporphyrin monomethyl ester		KEGG (Glycine max, gmx_kegg)	Not acquired (full-scan MS1 only)	Level 3 (putatively characterized; m/z match only, no MS/MS or standards)	None	4.88062	0.333099	0.721316	No significant change
BL	599.98	668.725	M+Na[1+]	0.091662	152.8	C04896	5-(5-Phospho-D-ribosylaminoformimino)-1-(5-phosphoribosyl)-imidazole-4-carboxamide	3	KEGG (Glycine max, gmx_kegg)	Not acquired (full-scan MS1 only)	Level 3 (putatively characterized; m/z match only, no MS/MS or standards)	None	6.25757	0.014498	0.379022	Upregulated	Histidine metabolism
BL	600.007	657.858	M+Na[1+]	0.091662	152.8	C04896	5-(5-Phospho-D-ribosylaminoformimino)-1-(5-phosphoribosyl)-imidazole-4-carboxamide		KEGG (Glycine max, gmx_kegg)	Not acquired (full-scan MS1 only)	Level 3 (putatively characterized; m/z match only, no MS/MS or standards)	None	9.79602	0.000456651	0.0569596	Upregulated	Histidine metabolism
BL	600.027	683.488	M+Na[1+]	0.091662	152.8	C04896	5-(5-Phospho-D-ribosylaminoformimino)-1-(5-phosphoribosyl)-imidazole-4-carboxamide		KEGG (Glycine max, gmx_kegg)	Not acquired (full-scan MS1 only)	Level 3 (putatively characterized; m/z match only, no MS/MS or standards)	None	7.60384	0.0576907	0.694871	No significant change	Histidine metabolism
BL	601.05	275.7	M+HCOOK[1+]	0.0456934	76	C16222	Formononetin 7-O-(6-O-malonyl-beta-D-glucoside)	1	KEGG (Glycine max, gmx_kegg)	Not acquired (full-scan MS1 only)	Level 3 (putatively characterized; m/z match only, no MS/MS or standards)	None	0.0117904	0.809563	0.924501	No significant change
BL	601.445	211.766	M+H[1+]	0.019963	33.2	C08585	Capsorubin	4	KEGG (Glycine max, gmx_kegg)	Not acquired (full-scan MS1 only)	Level 3 (putatively characterized; m/z match only, no MS/MS or standards)	None	1.92629	0.7694	0.902538	No significant change
BL	605.609	426.632	M+Na[1+]	0.212621	351.1	C15968	Adonixanthin	1	KEGG (Glycine max, gmx_kegg)	Not acquired (full-scan MS1 only)	Level 3 (putatively characterized; m/z match only, no MS/MS or standards)	None	-0.221547	0.695242	0.864378	No significant change
BL	605.83	503.742	M+Na[1+]	0.212621	351	C15968	Adonixanthin		KEGG (Glycine max, gmx_kegg)	Not acquired (full-scan MS1 only)	Level 3 (putatively characterized; m/z match only, no MS/MS or standards)	None	6.57135	0.143239	0.710209	No significant change
BL	607.603	786.874	M+Na[1+]	0.190435	313.4	C08579	Antheraxanthin	2	KEGG (Glycine max, gmx_kegg)	Not acquired (full-scan MS1 only)	Level 3 (putatively characterized; m/z match only, no MS/MS or standards)	None	-2.96174	0.17677	0.710209	No significant change
BL	608.25	543.836	M+H[1+]	0.16085	264.4	C00043	UDP-N-acetyl-alpha-D-glucosamine	3	KEGG (Glycine max, gmx_kegg)	Not acquired (full-scan MS1 only)	Level 3 (putatively characterized; m/z match only, no MS/MS or standards)	None	-2.48919	0.238137	0.714618	No significant change
BL	609	883.82	M+Na[1+]	0.301957	495.8	C03428	Presqualene diphosphate		KEGG (Glycine max, gmx_kegg)	Not acquired (full-scan MS1 only)	Level 3 (putatively characterized; m/z match only, no MS/MS or standards)	None	-3.96112	0.302779	0.714618	No significant change
BL	609.006	565.637	M+Na[1+]	0.301957	495.8	C03428	Presqualene diphosphate	3	KEGG (Glycine max, gmx_kegg)	Not acquired (full-scan MS1 only)	Level 3 (putatively characterized; m/z match only, no MS/MS or standards)	None	-3.90536	0.0849863	0.710209	No significant change
BL	610.248	160.163	M+Na[1+]	0.191819	314.3	C01222	GDP-4-dehydro-6-deoxy-D-mannose	1	KEGG (Glycine max, gmx_kegg)	Not acquired (full-scan MS1 only)	Level 3 (putatively characterized; m/z match only, no MS/MS or standards)	None	-2.15402	0.28396	0.714618	No significant change
BL	613.254	784.827	M-H2O+H[1+]	0.0472401	77	C16540	7(1)-Hydroxychlorophyllide a		KEGG (Glycine max, gmx_kegg)	Not acquired (full-scan MS1 only)	Level 3 (putatively characterized; m/z match only, no MS/MS or standards)	None	0.129864	0.946879	0.98259	No significant change
BL	613.277	443.644	M-H2O+H[1+]	0.0472401	77	C16540	7(1)-Hydroxychlorophyllide a	7	KEGG (Glycine max, gmx_kegg)	Not acquired (full-scan MS1 only)	Level 3 (putatively characterized; m/z match only, no MS/MS or standards)	None	-3.27995	0.26881	0.714618	No significant change
BL	613.48	376.066	M+H[1+]	0.250001	407.5	C02880	Protochlorophyllide	5	KEGG (Glycine max, gmx_kegg)	Not acquired (full-scan MS1 only)	Level 3 (putatively characterized; m/z match only, no MS/MS or standards)	None	-6.00304	0.0124329	0.373488	Downregulated	Porphyrin metabolism
BL	613.691	725.491	M+H[1+]	0.250001	407.4	C02880	Protochlorophyllide	1	KEGG (Glycine max, gmx_kegg)	Not acquired (full-scan MS1 only)	Level 3 (putatively characterized; m/z match only, no MS/MS or standards)	None	-0.682338	0.725276	0.878418	No significant change	Porphyrin metabolism
BL	614.193	748.248	M-NH3+H[1+]	0.020767	33.8	C16540	7(1)-Hydroxychlorophyllide a	9	KEGG (Glycine max, gmx_kegg)	Not acquired (full-scan MS1 only)	Level 3 (putatively characterized; m/z match only, no MS/MS or standards)	None	1.04193	0.848712	0.942398	No significant change
BL	615.172	155.683	M+H[1+]	0.195764	318.2	C02139	Chlorophyllide		KEGG (Glycine max, gmx_kegg)	Not acquired (full-scan MS1 only)	Level 3 (putatively characterized; m/z match only, no MS/MS or standards)	None	7.75672	0.0486124	0.67876	Upregulated
BL	615.441	632.924	M+H[1+]	0.195764	318.1	C02139	Chlorophyllide	4	KEGG (Glycine max, gmx_kegg)	Not acquired (full-scan MS1 only)	Level 3 (putatively characterized; m/z match only, no MS/MS or standards)	None	-0.310795	0.955071	0.985625	No significant change
BL	616.985	687.353	M+HCOOK[1+]	0.104971	170.1	C12625	Biochanin A 7-O-(6-O-malonyl-beta-D-glucoside)	5	KEGG (Glycine max, gmx_kegg)	Not acquired (full-scan MS1 only)	Level 3 (putatively characterized; m/z match only, no MS/MS or standards)	None	2.63113	0.236068	0.714618	No significant change	Isoflavonoid biosynthesis
BL	617.239	481.104	M+HCOOK[1+]	0.104971	170.1	C12625	Biochanin A 7-O-(6-O-malonyl-beta-D-glucoside)		KEGG (Glycine max, gmx_kegg)	Not acquired (full-scan MS1 only)	Level 3 (putatively characterized; m/z match only, no MS/MS or standards)	None	-5.66323	0.130861	0.710209	No significant change	Isoflavonoid biosynthesis
BL	628.842	853.53	M+H[1+]	0.115932	184.4	C16541	Chlorophyllide b		KEGG (Glycine max, gmx_kegg)	Not acquired (full-scan MS1 only)	Level 3 (putatively characterized; m/z match only, no MS/MS or standards)	None	-2.56902	0.222083	0.710209	No significant change
BL	629.109	355.382	M+H[1+]	0.115932	184.3	C16541	Chlorophyllide b	2	KEGG (Glycine max, gmx_kegg)	Not acquired (full-scan MS1 only)	Level 3 (putatively characterized; m/z match only, no MS/MS or standards)	None	2.18023	0.728185	0.879954	No significant change
BL	631.156	460.741	M+H[1+]	0.123319	195.4	C16540	7(1)-Hydroxychlorophyllide a		KEGG (Glycine max, gmx_kegg)	Not acquired (full-scan MS1 only)	Level 3 (putatively characterized; m/z match only, no MS/MS or standards)	None	4.38758	0.387103	0.724495	No significant change
BL	631.363	417.267	M+H[1+]	0.123319	195.3	C16540	7(1)-Hydroxychlorophyllide a	2	KEGG (Glycine max, gmx_kegg)	Not acquired (full-scan MS1 only)	Level 3 (putatively characterized; m/z match only, no MS/MS or standards)	None	-0.0542915	0.727898	0.879954	No significant change
BL	632.681	841.29	M-CO+H[1+]	0.192533	304.3	C01204	Phytic acid	1	KEGG (Glycine max, gmx_kegg)	Not acquired (full-scan MS1 only)	Level 3 (putatively characterized; m/z match only, no MS/MS or standards)	None	0.991927	0.880638	0.95625	No significant change
BL	635.22	566.94	M+Na[1+]	0.00876285	13.8	C02880	Protochlorophyllide	4	KEGG (Glycine max, gmx_kegg)	Not acquired (full-scan MS1 only)	Level 3 (putatively characterized; m/z match only, no MS/MS or standards)	None	-1.32946	0.693406	0.86362	No significant change
BL	635.389	775.913	M+Na[1+]	0.00876285	13.8	C02880	Protochlorophyllide	4	KEGG (Glycine max, gmx_kegg)	Not acquired (full-scan MS1 only)	Level 3 (putatively characterized; m/z match only, no MS/MS or standards)	None	-3.28069	0.127186	0.710209	No significant change
BL	647.169	717.607	M-H2O+H[1+]	0.0553225	85.5	C00003	NAD+	1	KEGG (Glycine max, gmx_kegg)	Not acquired (full-scan MS1 only)	Level 3 (putatively characterized; m/z match only, no MS/MS or standards)	None	-0.764562	0.624714	0.823706	No significant change
BL	648.06	683.677	M-H2O+H[1+]	0.0372766	57.5	C00857	Deamino-NAD+	2	KEGG (Glycine max, gmx_kegg)	Not acquired (full-scan MS1 only)	Level 3 (putatively characterized; m/z match only, no MS/MS or standards)	None	1.48962	0.657037	0.842124	No significant change
BL	659.773	373.637	M+HCOOK[1+]	0.253453	384.2	C16424	Isopentenyladenosine-5'-triphosphate	1	KEGG (Glycine max, gmx_kegg)	Not acquired (full-scan MS1 only)	Level 3 (putatively characterized; m/z match only, no MS/MS or standards)	None	-0.307872	0.654622	0.84063	No significant change
BL	675.156	698.214	M+NaCl[1+]	0.0126139	18.7	C00032	Heme	1	KEGG (Glycine max, gmx_kegg)	Not acquired (full-scan MS1 only)	Level 3 (putatively characterized; m/z match only, no MS/MS or standards)	None	1.54116	0.77459	0.902666	No significant change	Porphyrin metabolism
BL	675.23	738.574	M+NaCl[1+]	0.0126139	18.7	C00032	Heme		KEGG (Glycine max, gmx_kegg)	Not acquired (full-scan MS1 only)	Level 3 (putatively characterized; m/z match only, no MS/MS or standards)	None	4.45506	0.379174	0.721316	No significant change	Porphyrin metabolism
BL	675.403	83.4837	M+NaCl[1+]	0.0126139	18.7	C00032	Heme		KEGG (Glycine max, gmx_kegg)	Not acquired (full-scan MS1 only)	Level 3 (putatively characterized; m/z match only, no MS/MS or standards)	None	5.62328	0.255592	0.714618	No significant change	Porphyrin metabolism
BL	681.141	294.443	M-CO+H[1+]	0.0345945	50.8	C21284	Fe-coproporphyrin III		KEGG (Glycine max, gmx_kegg)	Not acquired (full-scan MS1 only)	Level 3 (putatively characterized; m/z match only, no MS/MS or standards)	None	3.93561	0.443265	0.732184	No significant change
BL	681.235	837.78	M-CO+H[1+]	0.0345945	50.8	C21284	Fe-coproporphyrin III	1	KEGG (Glycine max, gmx_kegg)	Not acquired (full-scan MS1 only)	Level 3 (putatively characterized; m/z match only, no MS/MS or standards)	None	-3.19594	0.264831	0.714618	No significant change
BL	685.209	716.815	M+NaCl[1+]	0.110448	161.2	C18022	Red chlorophyll catabolite		KEGG (Glycine max, gmx_kegg)	Not acquired (full-scan MS1 only)	Level 3 (putatively characterized; m/z match only, no MS/MS or standards)	None	-1.3474	0.6871	0.861061	No significant change
BL	685.35	573.82	M+NaCl[1+]	0.110448	161.2	C18022	Red chlorophyll catabolite	2	KEGG (Glycine max, gmx_kegg)	Not acquired (full-scan MS1 only)	Level 3 (putatively characterized; m/z match only, no MS/MS or standards)	None	-0.592709	0.60406	0.820933	No significant change
BL	701.766	823.672	M-H2O+H[1+]	0.00939585	13.4	C02739	1-(5-Phospho-D-ribosyl)-ATP	1	KEGG (Glycine max, gmx_kegg)	Not acquired (full-scan MS1 only)	Level 3 (putatively characterized; m/z match only, no MS/MS or standards)	None	-2.29241	0.45537	0.734802	No significant change
BL	702.01	468.528	M-H2O+H[1+]	0.00939585	13.4	C02739	1-(5-Phospho-D-ribosyl)-ATP	1	KEGG (Glycine max, gmx_kegg)	Not acquired (full-scan MS1 only)	Level 3 (putatively characterized; m/z match only, no MS/MS or standards)	None	0.723992	0.908814	0.970138	No significant change
BL	716.823	835.214	M-CO+H[1+]	0.0107977	15.1	C00006	NADP+	1	KEGG (Glycine max, gmx_kegg)	Not acquired (full-scan MS1 only)	Level 3 (putatively characterized; m/z match only, no MS/MS or standards)	None	4.73186	0.231533	0.710209	No significant change	Glutathione metabolism; Nicotinate and nicotinamide metabolism
BL	716.998	692.006	M-CO+H[1+]	0.0107977	15.1	C00006	NADP+		KEGG (Glycine max, gmx_kegg)	Not acquired (full-scan MS1 only)	Level 3 (putatively characterized; m/z match only, no MS/MS or standards)	None	3.13976	0.553684	0.792735	No significant change	Glutathione metabolism; Nicotinate and nicotinamide metabolism
BL	717.106	845.226	M-CO+H[1+]	0.0107977	15.1	C00006	NADP+	1	KEGG (Glycine max, gmx_kegg)	Not acquired (full-scan MS1 only)	Level 3 (putatively characterized; m/z match only, no MS/MS or standards)	None	1.78655	0.519177	0.777726	No significant change	Glutathione metabolism; Nicotinate and nicotinamide metabolism
BL	717.327	720.208	M-CO+H[1+]	0.0107977	15.1	C00006	NADP+		KEGG (Glycine max, gmx_kegg)	Not acquired (full-scan MS1 only)	Level 3 (putatively characterized; m/z match only, no MS/MS or standards)	None	-0.76034	0.787775	0.910716	No significant change	Glutathione metabolism; Nicotinate and nicotinamide metabolism
BL	724.78	238.958	M+H[1+]	0.0322738	44.5	C19848	Adenylated molybdopterin		KEGG (Glycine max, gmx_kegg)	Not acquired (full-scan MS1 only)	Level 3 (putatively characterized; m/z match only, no MS/MS or standards)	None	2.59045	0.636342	0.831425	No significant change
BL	725.04	623.762	M+H[1+]	0.0322738	44.5	C19848	Adenylated molybdopterin	1	KEGG (Glycine max, gmx_kegg)	Not acquired (full-scan MS1 only)	Level 3 (putatively characterized; m/z match only, no MS/MS or standards)	None	-0.787247	0.618603	0.823046	No significant change
BL	725.294	609.659	M+H[1+]	0.0322738	44.5	C19848	Adenylated molybdopterin		KEGG (Glycine max, gmx_kegg)	Not acquired (full-scan MS1 only)	Level 3 (putatively characterized; m/z match only, no MS/MS or standards)	None	4.90144	0.331009	0.721316	No significant change
BL	726.643	892.259	M-H2O+H[1+]	0.182087	250.6	C00006	NADP+		KEGG (Glycine max, gmx_kegg)	Not acquired (full-scan MS1 only)	Level 3 (putatively characterized; m/z match only, no MS/MS or standards)	None	2.20849	0.390445	0.724495	No significant change
BL	726.898	210.194	M-H2O+H[1+]	0.182087	250.5	C00006	NADP+	1	KEGG (Glycine max, gmx_kegg)	Not acquired (full-scan MS1 only)	Level 3 (putatively characterized; m/z match only, no MS/MS or standards)	None	1.49629	0.821523	0.927478	No significant change
BL	737.979	884.583	M+H[1+]	0.355868	482.2	C17570	2-Methyl-6-solanyl-1,4-benzoquinol	1	KEGG (Glycine max, gmx_kegg)	Not acquired (full-scan MS1 only)	Level 3 (putatively characterized; m/z match only, no MS/MS or standards)	None	-3.72495	0.200399	0.710209	No significant change
BL	738.795	107.305	M-H2O+H[1+]	0.120804	163.5	C06197	P1,P3-Bis(5'-adenosyl) triphosphate		KEGG (Glycine max, gmx_kegg)	Not acquired (full-scan MS1 only)	Level 3 (putatively characterized; m/z match only, no MS/MS or standards)	None	3.65216	0.481129	0.755829	No significant change
BL	738.958	783.19	M-H2O+H[1+]	0.120804	163.5	C06197	P1,P3-Bis(5'-adenosyl) triphosphate	1	KEGG (Glycine max, gmx_kegg)	Not acquired (full-scan MS1 only)	Level 3 (putatively characterized; m/z match only, no MS/MS or standards)	None	2.09285	0.586911	0.811611	No significant change
BL	739.137	648.591	M-H2O+H[1+]	0.120804	163.4	C06197	P1,P3-Bis(5'-adenosyl) triphosphate		KEGG (Glycine max, gmx_kegg)	Not acquired (full-scan MS1 only)	Level 3 (putatively characterized; m/z match only, no MS/MS or standards)	None	4.96083	0.325175	0.715303	No significant change
BL	745.421	842.246	M+Na[1+]	0.0125167	16.8	C03427	Prephytoene diphosphate	3	KEGG (Glycine max, gmx_kegg)	Not acquired (full-scan MS1 only)	Level 3 (putatively characterized; m/z match only, no MS/MS or standards)	None	-3.80919	0.171766	0.710209	No significant change	Carotenoid biosynthesis
BL	745.543	894.512	M+Na[1+]	0.109538	146.9	C03427	Prephytoene diphosphate	1	KEGG (Glycine max, gmx_kegg)	Not acquired (full-scan MS1 only)	Level 3 (putatively characterized; m/z match only, no MS/MS or standards)	None	-4.05392	0.142156	0.710209	No significant change
BL	746.804	785.806	M+Na[1+]	0.2504	335.3	C19848	Adenylated molybdopterin	1	KEGG (Glycine max, gmx_kegg)	Not acquired (full-scan MS1 only)	Level 3 (putatively characterized; m/z match only, no MS/MS or standards)	None	2.08412	0.763235	0.898455	No significant change
BL	746.991	644.86	M+Na[1+]	0.2504	335.2	C19848	Adenylated molybdopterin	1	KEGG (Glycine max, gmx_kegg)	Not acquired (full-scan MS1 only)	Level 3 (putatively characterized; m/z match only, no MS/MS or standards)	None	0.112809	0.788326	0.910716	No significant change
BL	746.992	630.615	M+Na[1+]	0.2504	335.2	C19848	Adenylated molybdopterin	1	KEGG (Glycine max, gmx_kegg)	Not acquired (full-scan MS1 only)	Level 3 (putatively characterized; m/z match only, no MS/MS or standards)	None	-1.35732	0.464721	0.742521	No significant change
BL	747.063	601.362	M+Na[1+]	0.2504	335.2	C19848	Adenylated molybdopterin		KEGG (Glycine max, gmx_kegg)	Not acquired (full-scan MS1 only)	Level 3 (putatively characterized; m/z match only, no MS/MS or standards)	None	4.7107	0.350709	0.721316	No significant change
BL	750.718	448.329	M-NH3+H[1+]	0.197198	262.7	C00010	CoA		KEGG (Glycine max, gmx_kegg)	Not acquired (full-scan MS1 only)	Level 3 (putatively characterized; m/z match only, no MS/MS or standards)	None	-2.49464	0.477008	0.751881	No significant change
BL	750.899	529.865	M-NH3+H[1+]	0.197198	262.6	C00010	CoA	1	KEGG (Glycine max, gmx_kegg)	Not acquired (full-scan MS1 only)	Level 3 (putatively characterized; m/z match only, no MS/MS or standards)	None	-0.787192	0.541125	0.789534	No significant change
BL	753.411	743.794	M(S34)+H[1+]	0.223617	296.8	C16695	Plastoquinol-9	1	KEGG (Glycine max, gmx_kegg)	Not acquired (full-scan MS1 only)	Level 3 (putatively characterized; m/z match only, no MS/MS or standards)	None	0.0980749	0.825684	0.930075	No significant change
BL	768.414	507.619	M-H2O+H[1+]	0.259756	338	C00016	FAD	5	KEGG (Glycine max, gmx_kegg)	Not acquired (full-scan MS1 only)	Level 3 (putatively characterized; m/z match only, no MS/MS or standards)	None	-1.9718	0.30987	0.714618	No significant change
BL	777.718	712.188	M+NaCl[1+]	0.0835106	107.4	C02739	1-(5-Phospho-D-ribosyl)-ATP		KEGG (Glycine max, gmx_kegg)	Not acquired (full-scan MS1 only)	Level 3 (putatively characterized; m/z match only, no MS/MS or standards)	None	4.59504	0.363349	0.721316	No significant change
BL	777.887	827.142	M+NaCl[1+]	0.0835106	107.4	C02739	1-(5-Phospho-D-ribosyl)-ATP	2	KEGG (Glycine max, gmx_kegg)	Not acquired (full-scan MS1 only)	Level 3 (putatively characterized; m/z match only, no MS/MS or standards)	None	-2.21014	0.452989	0.734802	No significant change
BL	778.783	596.714	M+Na[1+]	0.0993645	127.6	C06197	P1,P3-Bis(5'-adenosyl) triphosphate		KEGG (Glycine max, gmx_kegg)	Not acquired (full-scan MS1 only)	Level 3 (putatively characterized; m/z match only, no MS/MS or standards)	None	4.54242	0.369199	0.721316	No significant change
BL	778.972	244.423	M+Na[1+]	0.0993645	127.6	C06197	P1,P3-Bis(5'-adenosyl) triphosphate	2	KEGG (Glycine max, gmx_kegg)	Not acquired (full-scan MS1 only)	Level 3 (putatively characterized; m/z match only, no MS/MS or standards)	None	-0.625337	0.614829	0.823046	No significant change
BL	779.692	262.37	M-HCOOK+H[1+]	0.355041	455.4	C05778	Sirohydrochlorin	1	KEGG (Glycine max, gmx_kegg)	Not acquired (full-scan MS1 only)	Level 3 (putatively characterized; m/z match only, no MS/MS or standards)	None	-0.454667	0.743973	0.88673	No significant change
BL	779.801	893.778	M-HCOOK+H[1+]	0.355041	455.3	C05778	Sirohydrochlorin		KEGG (Glycine max, gmx_kegg)	Not acquired (full-scan MS1 only)	Level 3 (putatively characterized; m/z match only, no MS/MS or standards)	None	-4.48411	0.248012	0.714618	No significant change
BL	789.743	300.909	M+Na[1+]	0.361076	457.2	C00010	CoA	1	KEGG (Glycine max, gmx_kegg)	Not acquired (full-scan MS1 only)	Level 3 (putatively characterized; m/z match only, no MS/MS or standards)	None	0.410552	0.881458	0.95625	No significant change
BL	802.087	750.384	M-H4O2+H[1+]	0.0558923	69.7	C00136	Butanoyl-CoA	2	KEGG (Glycine max, gmx_kegg)	Not acquired (full-scan MS1 only)	Level 3 (putatively characterized; m/z match only, no MS/MS or standards)	None	4.0147	0.317391	0.714618	No significant change
BL	806.387	818.272	M-H2O+H[1+]	0.248898	308.7	C00100	Propanoyl-CoA	1	KEGG (Glycine max, gmx_kegg)	Not acquired (full-scan MS1 only)	Level 3 (putatively characterized; m/z match only, no MS/MS or standards)	None	1.51638	0.555251	0.792984	No significant change
BL	810.112	602.112	M+H[1+]	0.0214802	26.5	C00024	Acetyl-CoA	3	KEGG (Glycine max, gmx_kegg)	Not acquired (full-scan MS1 only)	Level 3 (putatively characterized; m/z match only, no MS/MS or standards)	None	1.12197	0.951085	0.984612	No significant change
BL	813.486	830.731	M+Na[1+]	0.00975092	12	C04145	all-trans-Nonaprenyl diphosphate	1	KEGG (Glycine max, gmx_kegg)	Not acquired (full-scan MS1 only)	Level 3 (putatively characterized; m/z match only, no MS/MS or standards)	None	-1.40625	0.601127	0.819176	No significant change
BL	822.029	713.571	M-H2O+H[1+]	0.0673548	81.9	C00313	Oxalyl-CoA	3	KEGG (Glycine max, gmx_kegg)	Not acquired (full-scan MS1 only)	Level 3 (putatively characterized; m/z match only, no MS/MS or standards)	None	0.624912	0.802989	0.920826	No significant change
BL	828.198	445.613	M-HCOOK+H[1+]	0.00566529	6.8	C00356	(S)-3-Hydroxy-3-methylglutaryl-CoA	2	KEGG (Glycine max, gmx_kegg)	Not acquired (full-scan MS1 only)	Level 3 (putatively characterized; m/z match only, no MS/MS or standards)	None	-2.27029	0.450292	0.733744	No significant change
BL	836.024	761.168	M+H[1+]	0.124212	148.6	C00877	Crotonoyl-CoA	6	KEGG (Glycine max, gmx_kegg)	Not acquired (full-scan MS1 only)	Level 3 (putatively characterized; m/z match only, no MS/MS or standards)	None	1.59317	0.622013	0.823046	No significant change
BL	836.717	834.028	M+H[1+]	0.338264	404.3	C01260	P1,P4-Bis(5'-adenosyl)tetraphosphate	1	KEGG (Glycine max, gmx_kegg)	Not acquired (full-scan MS1 only)	Level 3 (putatively characterized; m/z match only, no MS/MS or standards)	None	-2.08652	0.313942	0.714618	No significant change
BL	848.058	878.886	M-HCOOH+H[1+]	0.0908355	107.1	C03231	3-Methylglutaconyl-CoA	6	KEGG (Glycine max, gmx_kegg)	Not acquired (full-scan MS1 only)	Level 3 (putatively characterized; m/z match only, no MS/MS or standards)	None	-0.782874	0.851827	0.943571	No significant change
BL	848.061	738.749	M-HCOOH+H[1+]	0.0908355	107.1	C03231	3-Methylglutaconyl-CoA		KEGG (Glycine max, gmx_kegg)	Not acquired (full-scan MS1 only)	Level 3 (putatively characterized; m/z match only, no MS/MS or standards)	None	4.26466	0.401872	0.724495	No significant change
BL	849.453	883.823	M-CO2+H[1+]	0.0999671	117.7	C05306	Chlorophyll a	3	KEGG (Glycine max, gmx_kegg)	Not acquired (full-scan MS1 only)	Level 3 (putatively characterized; m/z match only, no MS/MS or standards)	None	-5.19658	0.0708806	0.694871	No significant change
BL	852.572	840.989	M+H[1+]	0.391983	459.8	C02939	3-Methylbutanoyl-CoA	6	KEGG (Glycine max, gmx_kegg)	Not acquired (full-scan MS1 only)	Level 3 (putatively characterized; m/z match only, no MS/MS or standards)	None	0.291037	0.822154	0.927478	No significant change
BL	854.416	539.176	M+H[1+]	0.256484	300.2	C01144	(S)-3-Hydroxybutanoyl-CoA	8	KEGG (Glycine max, gmx_kegg)	Not acquired (full-scan MS1 only)	Level 3 (putatively characterized; m/z match only, no MS/MS or standards)	None	-2.72141	0.447675	0.733075	No significant change
BL	854.524	468.545	M+H[1+]	0.256484	300.1	C01144	(S)-3-Hydroxybutanoyl-CoA		KEGG (Glycine max, gmx_kegg)	Not acquired (full-scan MS1 only)	Level 3 (putatively characterized; m/z match only, no MS/MS or standards)	None	1.64504	0.78939	0.910716	No significant change
BL	857.162	751.77	M(S34)+H[1+]	0.127323	148.5	C01024	Hydroxymethylbilane	1	KEGG (Glycine max, gmx_kegg)	Not acquired (full-scan MS1 only)	Level 3 (putatively characterized; m/z match only, no MS/MS or standards)	None	0.645821	0.896624	0.964683	No significant change
BL	859.499	731.592	M+Na[1+]	0.234343	272.7	C01051	Uroporphyrinogen III	3	KEGG (Glycine max, gmx_kegg)	Not acquired (full-scan MS1 only)	Level 3 (putatively characterized; m/z match only, no MS/MS or standards)	None	2.52608	0.559682	0.796323	No significant change
BL	859.804	691.233	M+Na[1+]	0.342305	398.1	C00136	Butanoyl-CoA	2	KEGG (Glycine max, gmx_kegg)	Not acquired (full-scan MS1 only)	Level 3 (putatively characterized; m/z match only, no MS/MS or standards)	None	-2.42241	0.256171	0.714618	No significant change
BL	859.896	457.641	M+Na[1+]	0.342305	398.1	C00136	Butanoyl-CoA		KEGG (Glycine max, gmx_kegg)	Not acquired (full-scan MS1 only)	Level 3 (putatively characterized; m/z match only, no MS/MS or standards)	None	2.14007	0.707608	0.870437	No significant change
BL	860.076	749.534	M-HCOOK+H[1+]	0.132255	153.8	C00406	Feruloyl-CoA	3	KEGG (Glycine max, gmx_kegg)	Not acquired (full-scan MS1 only)	Level 3 (putatively characterized; m/z match only, no MS/MS or standards)	None	2.62865	0.423397	0.725944	No significant change
BL	861.776	580.218	M+Na[1+]	0.31285	363	C00313	Oxalyl-CoA	4	KEGG (Glycine max, gmx_kegg)	Not acquired (full-scan MS1 only)	Level 3 (putatively characterized; m/z match only, no MS/MS or standards)	None	-1.47385	0.400738	0.724495	No significant change
BL	863.147	329.923	M+H[1+]	0.151145	175.1	C05778	Sirohydrochlorin	1	KEGG (Glycine max, gmx_kegg)	Not acquired (full-scan MS1 only)	Level 3 (putatively characterized; m/z match only, no MS/MS or standards)	None	3.93993	0.413679	0.725472	No significant change
BL	867.838	757.194	M+NaCl[1+]	0.000427802	0.5	C00024	Acetyl-CoA		KEGG (Glycine max, gmx_kegg)	Not acquired (full-scan MS1 only)	Level 3 (putatively characterized; m/z match only, no MS/MS or standards)	None	5.16584	0.306164	0.714618	No significant change
BL	868.092	789.236	M+NaCl[1+]	0.000427802	0.5	C00024	Acetyl-CoA	6	KEGG (Glycine max, gmx_kegg)	Not acquired (full-scan MS1 only)	Level 3 (putatively characterized; m/z match only, no MS/MS or standards)	None	3.13687	0.411769	0.725472	No significant change
BL	870.271	605.202	M+H2O+H[1+]	0.0807605	92.8	C02939	3-Methylbutanoyl-CoA	3	KEGG (Glycine max, gmx_kegg)	Not acquired (full-scan MS1 only)	Level 3 (putatively characterized; m/z match only, no MS/MS or standards)	None	3.20058	0.540591	0.789534	No significant change
BL	870.362	723.065	M+H2O+H[1+]	0.0807605	92.8	C02939	3-Methylbutanoyl-CoA		KEGG (Glycine max, gmx_kegg)	Not acquired (full-scan MS1 only)	Level 3 (putatively characterized; m/z match only, no MS/MS or standards)	None	5.00399	0.321016	0.714618	No significant change
BL	874.153	533.742	M+Na[1+]	0.00936328	10.7	C02939	3-Methylbutanoyl-CoA	6	KEGG (Glycine max, gmx_kegg)	Not acquired (full-scan MS1 only)	Level 3 (putatively characterized; m/z match only, no MS/MS or standards)	None	-0.19624	0.880128	0.95625	No significant change
BL	875.689	612.965	M-H2O+H[1+]	0.156958	179.2	C05306	Chlorophyll a	3	KEGG (Glycine max, gmx_kegg)	Not acquired (full-scan MS1 only)	Level 3 (putatively characterized; m/z match only, no MS/MS or standards)	None	-1.47361	0.510522	0.77646	No significant change
BL	876.305	815.777	M-HCOONa+H[1+]	0.12242	139.7	C00406	Feruloyl-CoA	14	KEGG (Glycine max, gmx_kegg)	Not acquired (full-scan MS1 only)	Level 3 (putatively characterized; m/z match only, no MS/MS or standards)	None	-0.19229	0.810135	0.924501	No significant change
BL	876.317	732.349	M-HCOONa+H[1+]	0.12242	139.7	C00406	Feruloyl-CoA		KEGG (Glycine max, gmx_kegg)	Not acquired (full-scan MS1 only)	Level 3 (putatively characterized; m/z match only, no MS/MS or standards)	None	0.897339	0.917148	0.975138	No significant change
BL	876.496	123.808	M-HCOONa+H[1+]	0.12242	139.7	C00406	Feruloyl-CoA		KEGG (Glycine max, gmx_kegg)	Not acquired (full-scan MS1 only)	Level 3 (putatively characterized; m/z match only, no MS/MS or standards)	None	3.99354	0.435743	0.727315	No significant change
BL	881.853	583.504	M(S34)+H[1+]	0.317379	359.9	C05269	3-Oxohexanoyl-CoA	4	KEGG (Glycine max, gmx_kegg)	Not acquired (full-scan MS1 only)	Level 3 (putatively characterized; m/z match only, no MS/MS or standards)	None	-2.09451	0.288318	0.714618	No significant change
BL	886.005	575.484	M+Na[1+]	0.157002	177.2	C05271	trans-Hex-2-enoyl-CoA	1	KEGG (Glycine max, gmx_kegg)	Not acquired (full-scan MS1 only)	Level 3 (putatively characterized; m/z match only, no MS/MS or standards)	None	2.09901	0.753141	0.890162	No significant change
BL	890	162.262	M-H2O+H[1+]	0.195545	219.7	C05267	3-Oxooctanoyl-CoA	5	KEGG (Glycine max, gmx_kegg)	Not acquired (full-scan MS1 only)	Level 3 (putatively characterized; m/z match only, no MS/MS or standards)	None	-0.688295	0.621328	0.823046	No significant change
BL	890.432	834.399	M-HCOOH+H[1+]	0.199995	224.6	C05265	3-Oxodecanoyl-CoA	7	KEGG (Glycine max, gmx_kegg)	Not acquired (full-scan MS1 only)	Level 3 (putatively characterized; m/z match only, no MS/MS or standards)	None	0.620427	0.620176	0.823046	No significant change
BL	891.858	668.13	M-H2O+H[1+]	0.280889	314.9	C02232	3-Oxoadipyl-CoA	6	KEGG (Glycine max, gmx_kegg)	Not acquired (full-scan MS1 only)	Level 3 (putatively characterized; m/z match only, no MS/MS or standards)	None	3.11758	0.576648	0.806259	No significant change
BL	892.516	445.986	M+H[1+]	0.304288	340.9	C05276	trans-Oct-2-enoyl-CoA	4	KEGG (Glycine max, gmx_kegg)	Not acquired (full-scan MS1 only)	Level 3 (putatively characterized; m/z match only, no MS/MS or standards)	None	-0.554945	0.725962	0.878574	No significant change
BL	893.118	358.14	M+H[1+]	0.424662	475.5	C05306	Chlorophyll a	4	KEGG (Glycine max, gmx_kegg)	Not acquired (full-scan MS1 only)	Level 3 (putatively characterized; m/z match only, no MS/MS or standards)	None	-0.0367592	0.746343	0.887171	No significant change
BL	893.423	826.627	M+Na[1+]	0.132653	148.5	C05797	Pheophytin a	7	KEGG (Glycine max, gmx_kegg)	Not acquired (full-scan MS1 only)	Level 3 (putatively characterized; m/z match only, no MS/MS or standards)	None	-4.83336	0.0805637	0.701092	No significant change
BL	894.437	870.098	M-H2O+H[1+]	0.283322	316.8	C00356	(S)-3-Hydroxy-3-methylglutaryl-CoA	7	KEGG (Glycine max, gmx_kegg)	Not acquired (full-scan MS1 only)	Level 3 (putatively characterized; m/z match only, no MS/MS or standards)	None	-2.49233	0.339248	0.721316	No significant change
BL	896.433	871.054	M-H2O+H[1+]	0.283889	316.7	C00223	p-Coumaroyl-CoA	4	KEGG (Glycine max, gmx_kegg)	Not acquired (full-scan MS1 only)	Level 3 (putatively characterized; m/z match only, no MS/MS or standards)	None	-1.81193	0.583665	0.810718	No significant change
BL	896.603	640.982	M-H2O+H[1+]	0.283889	316.6	C00223	p-Coumaroyl-CoA		KEGG (Glycine max, gmx_kegg)	Not acquired (full-scan MS1 only)	Level 3 (putatively characterized; m/z match only, no MS/MS or standards)	None	0.788401	0.927563	0.976278	No significant change
BL	899.487	212.648	M-NH3+H[1+]	0.338993	376.9	C21913	Dihydro-4-coumaroyl-CoA	2	KEGG (Glycine max, gmx_kegg)	Not acquired (full-scan MS1 only)	Level 3 (putatively characterized; m/z match only, no MS/MS or standards)	None	3.94857	0.35144	0.721316	No significant change
BL	900	96.2654	M-NH3+H[1+]	0.075569	84	C00748	Siroheme		KEGG (Glycine max, gmx_kegg)	Not acquired (full-scan MS1 only)	Level 3 (putatively characterized; m/z match only, no MS/MS or standards)	None	6.55229	0.145298	0.710209	No significant change
BL	900.115	177.433	M-NH3+H[1+]	0.075569	84	C00748	Siroheme	1	KEGG (Glycine max, gmx_kegg)	Not acquired (full-scan MS1 only)	Level 3 (putatively characterized; m/z match only, no MS/MS or standards)	None	0.320795	0.955999	0.985835	No significant change
BL	901.61	762.53	M+Na[1+]	0.294331	326.5	C05269	3-Oxohexanoyl-CoA		KEGG (Glycine max, gmx_kegg)	Not acquired (full-scan MS1 only)	Level 3 (putatively characterized; m/z match only, no MS/MS or standards)	None	6.69274	0.0688341	0.694871	No significant change
BL	901.863	738.749	M+Na[1+]	0.294331	326.4	C05269	3-Oxohexanoyl-CoA	3	KEGG (Glycine max, gmx_kegg)	Not acquired (full-scan MS1 only)	Level 3 (putatively characterized; m/z match only, no MS/MS or standards)	None	-0.327319	0.854586	0.943707	No significant change
BL	901.89	487.951	M+Na[1+]	0.266985	296	C05269	3-Oxohexanoyl-CoA	4	KEGG (Glycine max, gmx_kegg)	Not acquired (full-scan MS1 only)	Level 3 (putatively characterized; m/z match only, no MS/MS or standards)	None	0.72078	0.748054	0.888639	No significant change
BL	902.129	889.961	M+Na[1+]	0.0282012	31.3	C05269	3-Oxohexanoyl-CoA	2	KEGG (Glycine max, gmx_kegg)	Not acquired (full-scan MS1 only)	Level 3 (putatively characterized; m/z match only, no MS/MS or standards)	None	-4.77345	0.0356333	0.6012	Downregulated
BL	902.427	81.386	M+Na[1+]	0.0282012	31.3	C05269	3-Oxohexanoyl-CoA		KEGG (Glycine max, gmx_kegg)	Not acquired (full-scan MS1 only)	Level 3 (putatively characterized; m/z match only, no MS/MS or standards)	None	4.01237	0.433313	0.727315	No significant change
BL	910.344	867.691	M+H[1+]	0.121851	133.9	C05266	(S)-3-Hydroxyoctanoyl-CoA	5	KEGG (Glycine max, gmx_kegg)	Not acquired (full-scan MS1 only)	Level 3 (putatively characterized; m/z match only, no MS/MS or standards)	None	0.0707403	0.834928	0.936541	No significant change
BL	912.039	232.741	M-H2O+H[1+]	0.11612	127.3	C00323	Caffeoyl-CoA		KEGG (Glycine max, gmx_kegg)	Not acquired (full-scan MS1 only)	Level 3 (putatively characterized; m/z match only, no MS/MS or standards)	None	4.59516	0.363336	0.721316	No significant change
BL	912.26	459.183	M-H2O+H[1+]	0.11612	127.3	C00323	Caffeoyl-CoA	10	KEGG (Glycine max, gmx_kegg)	Not acquired (full-scan MS1 only)	Level 3 (putatively characterized; m/z match only, no MS/MS or standards)	None	3.89499	0.449187	0.733744	No significant change
BL	913.801	667.312	M+H[1+]	0.358305	392.1	C00223	p-Coumaroyl-CoA	2	KEGG (Glycine max, gmx_kegg)	Not acquired (full-scan MS1 only)	Level 3 (putatively characterized; m/z match only, no MS/MS or standards)	None	-3.08152	0.244572	0.714618	No significant change
BL	916.098	440.739	M+H[1+]	0.0766798	83.7	C21913	Dihydro-4-coumaroyl-CoA	4	KEGG (Glycine max, gmx_kegg)	Not acquired (full-scan MS1 only)	Level 3 (putatively characterized; m/z match only, no MS/MS or standards)	None	-0.0202983	0.890988	0.96065	No significant change
BL	918.665	692.214	M-H2O+H[1+]	0.438071	476.9	C05265	3-Oxodecanoyl-CoA	1	KEGG (Glycine max, gmx_kegg)	Not acquired (full-scan MS1 only)	Level 3 (putatively characterized; m/z match only, no MS/MS or standards)	None	0.768601	0.780901	0.906368	No significant change
BL	918.918	523.774	M-H2O+H[1+]	0.438071	476.7	C05265	3-Oxodecanoyl-CoA		KEGG (Glycine max, gmx_kegg)	Not acquired (full-scan MS1 only)	Level 3 (putatively characterized; m/z match only, no MS/MS or standards)	None	6.65129	0.134737	0.710209	No significant change
BL	932.231	780.149	M+Na[1+]	0.158209	169.7	C05266	(S)-3-Hydroxyoctanoyl-CoA		KEGG (Glycine max, gmx_kegg)	Not acquired (full-scan MS1 only)	Level 3 (putatively characterized; m/z match only, no MS/MS or standards)	None	4.57423	0.365656	0.721316	No significant change
BL	932.362	745.98	M+Na[1+]	0.158209	169.7	C05266	(S)-3-Hydroxyoctanoyl-CoA	5	KEGG (Glycine max, gmx_kegg)	Not acquired (full-scan MS1 only)	Level 3 (putatively characterized; m/z match only, no MS/MS or standards)	None	1.47755	0.607501	0.821586	No significant change
BL	932.586	440.739	M+Na[1+]	0.158209	169.6	C05266	(S)-3-Hydroxyoctanoyl-CoA		KEGG (Glycine max, gmx_kegg)	Not acquired (full-scan MS1 only)	Level 3 (putatively characterized; m/z match only, no MS/MS or standards)	None	4.37956	0.388056	0.724495	No significant change
BL	936.152	718.825	M-HCOOK+H[1+]	0.218341	233.2	C05259	3-Oxopalmitoyl-CoA	4	KEGG (Glycine max, gmx_kegg)	Not acquired (full-scan MS1 only)	Level 3 (putatively characterized; m/z match only, no MS/MS or standards)	None	1.16292	0.888792	0.96065	No significant change
BL	936.344	766.931	M+Na[1+]	0.202947	216.7	C00223	p-Coumaroyl-CoA	3	KEGG (Glycine max, gmx_kegg)	Not acquired (full-scan MS1 only)	Level 3 (putatively characterized; m/z match only, no MS/MS or standards)	None	0.110535	0.751864	0.889214	No significant change
BL	938.479	742.342	M-CO+H[1+]	0.189464	201.9	C05262	(S)-3-Hydroxydodecanoyl-CoA	6	KEGG (Glycine max, gmx_kegg)	Not acquired (full-scan MS1 only)	Level 3 (putatively characterized; m/z match only, no MS/MS or standards)	None	1.14858	0.9877	0.99461	No significant change
BL	940.214	840.745	M-H4O2+H[1+]	0.070267	74.7	C05273	trans-Tetradec-2-enoyl-CoA	2	KEGG (Glycine max, gmx_kegg)	Not acquired (full-scan MS1 only)	Level 3 (putatively characterized; m/z match only, no MS/MS or standards)	None	-4.18926	0.113152	0.710209	No significant change
BL	942.147	396.943	M+Na[1+]	0.0772003	81.9	C05275	trans-Dec-2-enoyl-CoA	4	KEGG (Glycine max, gmx_kegg)	Not acquired (full-scan MS1 only)	Level 3 (putatively characterized; m/z match only, no MS/MS or standards)	None	-1.00398	0.506931	0.775766	No significant change
BL	944.575	469.98	M+Na[1+]	0.334277	353.9	C05274	Decanoyl-CoA	5	KEGG (Glycine max, gmx_kegg)	Not acquired (full-scan MS1 only)	Level 3 (putatively characterized; m/z match only, no MS/MS or standards)	None	1.38502	0.936161	0.978329	No significant change
BL	946.238	595.943	M-CO+H[1+]	0.052807	55.8	C00411	Sinapoyl-CoA	5	KEGG (Glycine max, gmx_kegg)	Not acquired (full-scan MS1 only)	Level 3 (putatively characterized; m/z match only, no MS/MS or standards)	None	4.42232	0.372997	0.721316	No significant change
BL	946.302	326.308	M(Cl37)+H[1+]	0.134444	142.1	C00406	Feruloyl-CoA	4	KEGG (Glycine max, gmx_kegg)	Not acquired (full-scan MS1 only)	Level 3 (putatively characterized; m/z match only, no MS/MS or standards)	None	0.432351	0.993562	0.997829	No significant change
BL	949.272	482.786	M[1+]	0.0106536	11.2	C01832	Lauroyl-CoA	2	KEGG (Glycine max, gmx_kegg)	Not acquired (full-scan MS1 only)	Level 3 (putatively characterized; m/z match only, no MS/MS or standards)	None	-0.886483	0.527533	0.783404	No significant change
BL	952.411	264.738	M+Na[1+]	0.275134	288.9	C00323	Caffeoyl-CoA	1	KEGG (Glycine max, gmx_kegg)	Not acquired (full-scan MS1 only)	Level 3 (putatively characterized; m/z match only, no MS/MS or standards)	None	2.18959	0.750306	0.888639	No significant change
BL	952.678	789.162	M+Na[1+]	0.275134	288.8	C00323	Caffeoyl-CoA	2	KEGG (Glycine max, gmx_kegg)	Not acquired (full-scan MS1 only)	Level 3 (putatively characterized; m/z match only, no MS/MS or standards)	None	1.50806	0.540706	0.789534	No significant change
BL	956.063	506.818	M-H2O+H[1+]	0.106283	111.2	C00411	Sinapoyl-CoA	1	KEGG (Glycine max, gmx_kegg)	Not acquired (full-scan MS1 only)	Level 3 (putatively characterized; m/z match only, no MS/MS or standards)	None	2.00339	0.561484	0.797607	No significant change
BL	956.274	227.375	M-H2O+H[1+]	0.103741	108.5	C00411	Sinapoyl-CoA	1	KEGG (Glycine max, gmx_kegg)	Not acquired (full-scan MS1 only)	Level 3 (putatively characterized; m/z match only, no MS/MS or standards)	None	0.587518	0.915625	0.975138	No significant change
BL	959.233	169.564	M[1+]	0.00251434	2.6	C16339	(+)-7-Isojasmonic acid CoA	3	KEGG (Glycine max, gmx_kegg)	Not acquired (full-scan MS1 only)	Level 3 (putatively characterized; m/z match only, no MS/MS or standards)	None	-1.24764	0.456253	0.734802	No significant change
BL	960.335	166.337	M-C3H4O2+H[1+]	0.0121343	12.6	C00510	Oleoyl-CoA	6	KEGG (Glycine max, gmx_kegg)	Not acquired (full-scan MS1 only)	Level 3 (putatively characterized; m/z match only, no MS/MS or standards)	None	-0.757407	0.701626	0.864689	No significant change
BL	960.621	785.083	M-H2O+H[1+]	0.310313	323	C02593	Tetradecanoyl-CoA	6	KEGG (Glycine max, gmx_kegg)	Not acquired (full-scan MS1 only)	Level 3 (putatively characterized; m/z match only, no MS/MS or standards)	None	0.695985	0.922225	0.976278	No significant change
BL	961.279	861.002	M(C13)+H[1+]	0.038183	39.7	C16339	(+)-7-Isojasmonic acid CoA	4	KEGG (Glycine max, gmx_kegg)	Not acquired (full-scan MS1 only)	Level 3 (putatively characterized; m/z match only, no MS/MS or standards)	None	-3.25384	0.273401	0.714618	No significant change
BL	961.534	285.852	M(C13)+H[1+]	0.038183	39.7	C16339	(+)-7-Isojasmonic acid CoA		KEGG (Glycine max, gmx_kegg)	Not acquired (full-scan MS1 only)	Level 3 (putatively characterized; m/z match only, no MS/MS or standards)	None	5.98738	0.210681	0.710209	No significant change
BL	962.456	777.875	M(Cl37)+H[1+]	0.221235	229.9	C16339	(+)-7-Isojasmonic acid CoA	3	KEGG (Glycine max, gmx_kegg)	Not acquired (full-scan MS1 only)	Level 3 (putatively characterized; m/z match only, no MS/MS or standards)	None	3.44133	0.308406	0.714618	No significant change
BL	970.509	495.538	M-H2O+H[1+]	0.250848	258.5	C16335	OPC4-CoA	3	KEGG (Glycine max, gmx_kegg)	Not acquired (full-scan MS1 only)	Level 3 (putatively characterized; m/z match only, no MS/MS or standards)	None	-0.183772	0.679164	0.858322	No significant change
BL	975.239	362.882	M+HCOONa[1+]	0.0691136	70.9	C05307	Chlorophyll b		KEGG (Glycine max, gmx_kegg)	Not acquired (full-scan MS1 only)	Level 3 (putatively characterized; m/z match only, no MS/MS or standards)	None	6.29957	0.173658	0.710209	No significant change
BL	975.44	889.783	M+HCOONa[1+]	0.0691136	70.9	C05307	Chlorophyll b	1	KEGG (Glycine max, gmx_kegg)	Not acquired (full-scan MS1 only)	Level 3 (putatively characterized; m/z match only, no MS/MS or standards)	None	-1.09366	0.822496	0.927478	No significant change
BL	978.383	463.077	M+H[1+]	0.0624084	63.8	C02593	Tetradecanoyl-CoA	8	KEGG (Glycine max, gmx_kegg)	Not acquired (full-scan MS1 only)	Level 3 (putatively characterized; m/z match only, no MS/MS or standards)	None	1.70701	0.535289	0.787983	No significant change
BL	978.682	234.305	M+H[1+]	0.0624084	63.8	C02593	Tetradecanoyl-CoA		KEGG (Glycine max, gmx_kegg)	Not acquired (full-scan MS1 only)	Level 3 (putatively characterized; m/z match only, no MS/MS or standards)	None	5.01214	0.320234	0.714618	No significant change
BL	982.529	843.642	M+HCOOK[1+]	0.403614	410.8	C00540	L-Pipecolic acid	5	KEGG (Glycine max, gmx_kegg)	Not acquired (full-scan MS1 only)	Level 3 (putatively characterized; m/z match only, no MS/MS or standards)	None	-1.29952	0.562505	0.797607	No significant change
BL	982.731	343.803	M+HCOOK[1+]	0.403614	410.7	C00540	L-Pipecolic acid	1	KEGG (Glycine max, gmx_kegg)	Not acquired (full-scan MS1 only)	Level 3 (putatively characterized; m/z match only, no MS/MS or standards)	None	0.30478	0.900427	0.965443	No significant change
BL	984.193	862.511	M-H2O+H[1+]	0.044191	44.9	C16338	3-Oxo-OPC4-CoA	3	KEGG (Glycine max, gmx_kegg)	Not acquired (full-scan MS1 only)	Level 3 (putatively characterized; m/z match only, no MS/MS or standards)	None	-2.41022	0.415508	0.725472	No significant change
BL	988.116	743.71	M+Na[1+]	0.137295	138.9	C05262	(S)-3-Hydroxydodecanoyl-CoA		KEGG (Glycine max, gmx_kegg)	Not acquired (full-scan MS1 only)	Level 3 (putatively characterized; m/z match only, no MS/MS or standards)	None	7.81525	0.0452676	0.661685	Upregulated
BL	988.404	893.672	M+Na[1+]	0.137295	138.9	C05262	(S)-3-Hydroxydodecanoyl-CoA	4	KEGG (Glycine max, gmx_kegg)	Not acquired (full-scan MS1 only)	Level 3 (putatively characterized; m/z match only, no MS/MS or standards)	None	-3.96946	0.0750208	0.694871	No significant change
BL	991.995	249.858	M+H[1+]	0.30532	307.8	C05261	3-Oxotetradecanoyl-CoA	3	KEGG (Glycine max, gmx_kegg)	Not acquired (full-scan MS1 only)	Level 3 (putatively characterized; m/z match only, no MS/MS or standards)	None	3.45012	0.435242	0.727315	No significant change
BL	992.081	211.073	M+H[1+]	0.30532	307.8	C05261	3-Oxotetradecanoyl-CoA		KEGG (Glycine max, gmx_kegg)	Not acquired (full-scan MS1 only)	Level 3 (putatively characterized; m/z match only, no MS/MS or standards)	None	5.90447	0.220816	0.710209	No significant change
BL	996.119	831.129	M+Na[1+]	0.0431412	43.3	C00411	Sinapoyl-CoA	3	KEGG (Glycine max, gmx_kegg)	Not acquired (full-scan MS1 only)	Level 3 (putatively characterized; m/z match only, no MS/MS or standards)	None	-0.031264	0.870553	0.954192	No significant change
BL	997.999	718.979	M+Na[1+]	0.288132	288.7	C05273	trans-Tetradec-2-enoyl-CoA	3	KEGG (Glycine max, gmx_kegg)	Not acquired (full-scan MS1 only)	Level 3 (putatively characterized; m/z match only, no MS/MS or standards)	None	0.817163	0.685683	0.861061	No significant change
BL	1004.07	334.883	M-H2O+H[1+]	0.263386	262.3	C05258	(S)-3-Hydroxyhexadecanoyl-CoA	4	KEGG (Glycine max, gmx_kegg)	Not acquired (full-scan MS1 only)	Level 3 (putatively characterized; m/z match only, no MS/MS or standards)	None	-1.64753	0.500769	0.771143	No significant change
BL	1005.21	362.091	M[1+]	0.131305	130.6	C00154	Palmitoyl-CoA		KEGG (Glycine max, gmx_kegg)	Not acquired (full-scan MS1 only)	Level 3 (putatively characterized; m/z match only, no MS/MS or standards)	None	0.267357	0.97181	0.992208	No significant change
BL	1005.21	818.809	M[1+]	0.131305	130.6	C00154	Palmitoyl-CoA	1	KEGG (Glycine max, gmx_kegg)	Not acquired (full-scan MS1 only)	Level 3 (putatively characterized; m/z match only, no MS/MS or standards)	None	0.132826	0.882757	0.956916	No significant change
BL	1005.49	591.325	M[1+]	0.131305	130.6	C00154	Palmitoyl-CoA		KEGG (Glycine max, gmx_kegg)	Not acquired (full-scan MS1 only)	Level 3 (putatively characterized; m/z match only, no MS/MS or standards)	None	5.37594	0.286867	0.714618	No significant change
BL	1005.94	428.185	M+HCOOK[1+]	0.000864276	0.9	C05274	Decanoyl-CoA		KEGG (Glycine max, gmx_kegg)	Not acquired (full-scan MS1 only)	Level 3 (putatively characterized; m/z match only, no MS/MS or standards)	None	6.51479	0.14938	0.710209	No significant change
BL	1006.22	855.381	M+HCOOK[1+]	0.000864276	0.9	C05274	Decanoyl-CoA	2	KEGG (Glycine max, gmx_kegg)	Not acquired (full-scan MS1 only)	Level 3 (putatively characterized; m/z match only, no MS/MS or standards)	None	-1.47872	0.607302	0.821586	No significant change
BL	1010.33	759.497	M-H2O+H[1+]	0.00634038	6.3	C03035	gamma-Linolenoyl-CoA	3	KEGG (Glycine max, gmx_kegg)	Not acquired (full-scan MS1 only)	Level 3 (putatively characterized; m/z match only, no MS/MS or standards)	None	-0.851432	0.648457	0.836733	No significant change
BL	1011.8	738.397	M-H2O+H[1+]	0.469969	464.5	C16334	3-Oxo-OPC6-CoA	2	KEGG (Glycine max, gmx_kegg)	Not acquired (full-scan MS1 only)	Level 3 (putatively characterized; m/z match only, no MS/MS or standards)	None	4.56367	0.373855	0.721316	No significant change
BL	1015.18	827.182	M(C13)+H[1+]	0.107064	105.5	C16332	trans-2-Enoyl-OPC6-CoA	1	KEGG (Glycine max, gmx_kegg)	Not acquired (full-scan MS1 only)	Level 3 (putatively characterized; m/z match only, no MS/MS or standards)	None	-4.00877	0.0666845	0.694871	No significant change
BL	1020.34	609.859	M+H[1+]	0.00546808	5.4	C05259	3-Oxopalmitoyl-CoA	1	KEGG (Glycine max, gmx_kegg)	Not acquired (full-scan MS1 only)	Level 3 (putatively characterized; m/z match only, no MS/MS or standards)	None	-0.307436	0.750192	0.888639	No significant change
BL	1020.55	210.165	M+H[1+]	0.00546808	5.4	C05259	3-Oxopalmitoyl-CoA		KEGG (Glycine max, gmx_kegg)	Not acquired (full-scan MS1 only)	Level 3 (putatively characterized; m/z match only, no MS/MS or standards)	None	5.84182	0.228487	0.710209	No significant change
BL	1023.78	821.08	M+Na[1+]	0.454583	444	C16338	3-Oxo-OPC4-CoA	1	KEGG (Glycine max, gmx_kegg)	Not acquired (full-scan MS1 only)	Level 3 (putatively characterized; m/z match only, no MS/MS or standards)	None	0.0212177	0.840989	0.939538	No significant change
BL	1024.25	786.874	M-H2O+H[1+]	0.0559265	54.6	C16328	trans-2-Enoyl-OPC8-CoA	2	KEGG (Glycine max, gmx_kegg)	Not acquired (full-scan MS1 only)	Level 3 (putatively characterized; m/z match only, no MS/MS or standards)	None	2.98987	0.228489	0.710209	No significant change
BL	1024.28	116.761	M-H2O+H[1+]	0.0559265	54.6	C16328	trans-2-Enoyl-OPC8-CoA		KEGG (Glycine max, gmx_kegg)	Not acquired (full-scan MS1 only)	Level 3 (putatively characterized; m/z match only, no MS/MS or standards)	None	6.51711	0.149126	0.710209	No significant change
BL	1025.92	873.513	M+Na[1+]	0.397684	387.6	C05272	trans-Hexadec-2-enoyl-CoA	3	KEGG (Glycine max, gmx_kegg)	Not acquired (full-scan MS1 only)	Level 3 (putatively characterized; m/z match only, no MS/MS or standards)	None	5.07024	0.072752	0.694871	No significant change
BL	1028.27	67.8449	M+HCOOK[1+]	0.342646	333.2	C00406	Feruloyl-CoA		KEGG (Glycine max, gmx_kegg)	Not acquired (full-scan MS1 only)	Level 3 (putatively characterized; m/z match only, no MS/MS or standards)	None	6.65517	0.13433	0.710209	No significant change
BL	1028.47	480.171	M+HCOOK[1+]	0.342646	333.2	C00406	Feruloyl-CoA	5	KEGG (Glycine max, gmx_kegg)	Not acquired (full-scan MS1 only)	Level 3 (putatively characterized; m/z match only, no MS/MS or standards)	None	2.29501	0.688905	0.861116	No significant change
BL	1030.58	482.786	M+H[1+]	0.230128	223.3	C02050	Linoleoyl-CoA	5	KEGG (Glycine max, gmx_kegg)	Not acquired (full-scan MS1 only)	Level 3 (putatively characterized; m/z match only, no MS/MS or standards)	None	-1.7674	0.344469	0.721316	No significant change
BL	1031.86	235.832	M[1+]	0.499724	484.3	C00510	Oleoyl-CoA	2	KEGG (Glycine max, gmx_kegg)	Not acquired (full-scan MS1 only)	Level 3 (putatively characterized; m/z match only, no MS/MS or standards)	None	6.2383	0.185432	0.710209	No significant change
BL	1032.29	297.041	M(Cl37)+H[1+]	0.0650949	63.1	C02050	Linoleoyl-CoA		KEGG (Glycine max, gmx_kegg)	Not acquired (full-scan MS1 only)	Level 3 (putatively characterized; m/z match only, no MS/MS or standards)	None	5.27738	0.296384	0.714618	No significant change
BL	1032.41	181.759	M(Cl37)+H[1+]	0.0650949	63.1	C02050	Linoleoyl-CoA	3	KEGG (Glycine max, gmx_kegg)	Not acquired (full-scan MS1 only)	Level 3 (putatively characterized; m/z match only, no MS/MS or standards)	None	1.97733	0.454865	0.734802	No significant change
BL	1035.94	623.468	M+Na[1+]	0.33102	319.5	C16332	trans-2-Enoyl-OPC6-CoA	2	KEGG (Glycine max, gmx_kegg)	Not acquired (full-scan MS1 only)	Level 3 (putatively characterized; m/z match only, no MS/MS or standards)	None	2.05448	0.444282	0.732184	No significant change
BL	1039.67	872.595	M-H2O+H[1+]	0.404964	389.5	C16330	3-Oxo-OPC8-CoA		KEGG (Glycine max, gmx_kegg)	Not acquired (full-scan MS1 only)	Level 3 (putatively characterized; m/z match only, no MS/MS or standards)	None	0.649883	0.814621	0.925574	No significant change
BL	1039.9	747.165	M-H2O+H[1+]	0.404964	389.4	C16330	3-Oxo-OPC8-CoA	1	KEGG (Glycine max, gmx_kegg)	Not acquired (full-scan MS1 only)	Level 3 (putatively characterized; m/z match only, no MS/MS or standards)	None	-0.454194	0.810248	0.924501	No significant change
BL	1040.32	777.491	M-H2O+H[1+]	0.0221785	21.3	C16330	3-Oxo-OPC8-CoA	2	KEGG (Glycine max, gmx_kegg)	Not acquired (full-scan MS1 only)	Level 3 (putatively characterized; m/z match only, no MS/MS or standards)	None	1.16363	0.571145	0.803468	No significant change
BL	1040.55	219.607	M-H2O+H[1+]	0.0221785	21.3	C16330	3-Oxo-OPC8-CoA	1	KEGG (Glycine max, gmx_kegg)	Not acquired (full-scan MS1 only)	Level 3 (putatively characterized; m/z match only, no MS/MS or standards)	None	4.30503	0.317094	0.714618	No significant change
BL	1048.14	537.594	M+H2O+H[1+]	0.000641487	0.6	C02050	Linoleoyl-CoA		KEGG (Glycine max, gmx_kegg)	Not acquired (full-scan MS1 only)	Level 3 (putatively characterized; m/z match only, no MS/MS or standards)	None	6.46694	0.154656	0.710209	No significant change
BL	1048.36	820.133	M+H2O+H[1+]	0.000641487	0.6	C02050	Linoleoyl-CoA	2	KEGG (Glycine max, gmx_kegg)	Not acquired (full-scan MS1 only)	Level 3 (putatively characterized; m/z match only, no MS/MS or standards)	None	0.398149	0.771652	0.902666	No significant change
BL	1050.37	699.775	M+Na[1+]	0.0529223	50.4	C03035	gamma-Linolenoyl-CoA	3	KEGG (Glycine max, gmx_kegg)	Not acquired (full-scan MS1 only)	Level 3 (putatively characterized; m/z match only, no MS/MS or standards)	None	1.09588	0.745044	0.886753	No significant change
BL	1054.25	633.102	M+Na[1+]	0.104274	98.9	C00510	Oleoyl-CoA	2	KEGG (Glycine max, gmx_kegg)	Not acquired (full-scan MS1 only)	Level 3 (putatively characterized; m/z match only, no MS/MS or standards)	None	2.07428	0.379956	0.721316	No significant change
BL	1084.16	260.842	M+Na[1+]	0.0488366	45	C02041	Eicosanoyl-CoA		KEGG (Glycine max, gmx_kegg)	Not acquired (full-scan MS1 only)	Level 3 (putatively characterized; m/z match only, no MS/MS or standards)	None	6.22368	0.182517	0.710209	No significant change
BL	1084.45	894.321	M+Na[1+]	0.0488366	45	C02041	Eicosanoyl-CoA	1	KEGG (Glycine max, gmx_kegg)	Not acquired (full-scan MS1 only)	Level 3 (putatively characterized; m/z match only, no MS/MS or standards)	None	-2.60871	0.21011	0.710209	No significant change
BL	1102.29	879.262	M+NaCl[1+]	0.00404647	3.7	C16327	OPC8-CoA	1	KEGG (Glycine max, gmx_kegg)	Not acquired (full-scan MS1 only)	Level 3 (putatively characterized; m/z match only, no MS/MS or standards)	None	0.226465	0.84238	0.940389	No significant change
BL	1125.97	636.846	M+HCOONa[1+]	0.0785419	69.8	C16330	3-Oxo-OPC8-CoA		KEGG (Glycine max, gmx_kegg)	Not acquired (full-scan MS1 only)	Level 3 (putatively characterized; m/z match only, no MS/MS or standards)	None	7.5238	0.0625769	0.694871	No significant change
BL	1126.22	581.976	M+HCOONa[1+]	0.0785419	69.7	C16330	3-Oxo-OPC8-CoA	1	KEGG (Glycine max, gmx_kegg)	Not acquired (full-scan MS1 only)	Level 3 (putatively characterized; m/z match only, no MS/MS or standards)	None	0.276339	0.828208	0.930677	No significant change
BL	1142.23	206.29	M+HCOOK[1+]	0.0400371	35.1	C16330	3-Oxo-OPC8-CoA	1	KEGG (Glycine max, gmx_kegg)	Not acquired (full-scan MS1 only)	Level 3 (putatively characterized; m/z match only, no MS/MS or standards)	None	3.68919	0.160587	0.710209	No significant change
BL	1146.51	690.296	M+H[1+]	0.000211163	0.2	C21932	Cerotoyl-CoA	1	KEGG (Glycine max, gmx_kegg)	Not acquired (full-scan MS1 only)	Level 3 (putatively characterized; m/z match only, no MS/MS or standards)	None	5.29478	0.260286	0.714618	No significant change
BL	1214.62	178.994	M+HCOONa[1+]	0.120614	99.3	C21932	Cerotoyl-CoA	1	KEGG (Glycine max, gmx_kegg)	Not acquired (full-scan MS1 only)	Level 3 (putatively characterized; m/z match only, no MS/MS or standards)	None	-0.00611058	0.926841	0.976278	No significant change
CD	132.98	830.015	M+H[1+]	0.0328867	247.3	C00036	Oxaloacetate	2	KEGG (Glycine max, gmx_kegg)	Not acquired (full-scan MS1 only)	Level 3 (putatively characterized; m/z match only, no MS/MS or standards)	None	2.89209	0.561055	0.752159	No significant change
CD	134.845	706.727	M+Na[1+]	0.0532658	395	C00106	Uracil		KEGG (Glycine max, gmx_kegg)	Not acquired (full-scan MS1 only)	Level 3 (putatively characterized; m/z match only, no MS/MS or standards)	None	-5.85725	0.177875	0.519233	No significant change
CD	134.963	153.216	M+Na[1+]	0.0532658	394.7	C00106	Uracil	4	KEGG (Glycine max, gmx_kegg)	Not acquired (full-scan MS1 only)	Level 3 (putatively characterized; m/z match only, no MS/MS or standards)	None	-2.70478	0.0925108	0.375857	No significant change
CD	140.996	363.686	M+H[1+]	0.000751452	5.3	C00227	Acetyl phosphate	6	KEGG (Glycine max, gmx_kegg)	Not acquired (full-scan MS1 only)	Level 3 (putatively characterized; m/z match only, no MS/MS or standards)	None	2.16008	0.63185	0.797717	No significant change
CD	157.981	614.785	M-H2O+H[1+]	0.0402014	254.5	C01041	Monodehydroascorbate	5	KEGG (Glycine max, gmx_kegg)	Not acquired (full-scan MS1 only)	Level 3 (putatively characterized; m/z match only, no MS/MS or standards)	None	3.96836	0.131769	0.451476	No significant change
CD	170.994	392.409	M+Na[1+]	0.0151319	88.5	C01180	4-Methylthio-2-oxobutanoic acid	15	KEGG (Glycine max, gmx_kegg)	Not acquired (full-scan MS1 only)	Level 3 (putatively characterized; m/z match only, no MS/MS or standards)	None	-1.03213	0.363923	0.615398	No significant change
CD	187.056	735.032	M-H2O+H[1+]	0.0222138	118.8	C03657	1,4-Dihydroxy-2-naphthoate		KEGG (Glycine max, gmx_kegg)	Not acquired (full-scan MS1 only)	Level 3 (putatively characterized; m/z match only, no MS/MS or standards)	None	-5.94993	0.16492	0.504602	No significant change
CD	187.061	632.275	M-H2O+H[1+]	0.0222138	118.8	C03657	1,4-Dihydroxy-2-naphthoate	11	KEGG (Glycine max, gmx_kegg)	Not acquired (full-scan MS1 only)	Level 3 (putatively characterized; m/z match only, no MS/MS or standards)	None	-4.28618	0.0743531	0.324232	No significant change
CD	199.06	368.293	M+Na[1+]	0.00250967	12.6	C02504	alpha-Isopropylmalate	10	KEGG (Glycine max, gmx_kegg)	Not acquired (full-scan MS1 only)	Level 3 (putatively characterized; m/z match only, no MS/MS or standards)	None	-0.638037	0.51316	0.711818	No significant change
CD	202.995	342.634	M+Na[1+]	0.0367673	181.1	C01179	4-Hydroxyphenylpyruvate	23	KEGG (Glycine max, gmx_kegg)	Not acquired (full-scan MS1 only)	Level 3 (putatively characterized; m/z match only, no MS/MS or standards)	None	2.42563	0.495897	0.69867	No significant change
CD	203.092	798.276	M+Na[1+]	0.0367673	181	C01179	4-Hydroxyphenylpyruvate		KEGG (Glycine max, gmx_kegg)	Not acquired (full-scan MS1 only)	Level 3 (putatively characterized; m/z match only, no MS/MS or standards)	None	3.89105	0.280853	0.563601	No significant change
CD	219.051	499.586	M+H[1+]	0.0616576	281.5	C00978	N-Acetylserotonin	8	KEGG (Glycine max, gmx_kegg)	Not acquired (full-scan MS1 only)	Level 3 (putatively characterized; m/z match only, no MS/MS or standards)	None	1.02159	0.884517	0.947606	No significant change
CD	242.981	495.951	M+Na[1+]	0.0335255	138	C01267	3-(Imidazol-4-yl)-2-oxopropyl phosphate	21	KEGG (Glycine max, gmx_kegg)	Not acquired (full-scan MS1 only)	Level 3 (putatively characterized; m/z match only, no MS/MS or standards)	None	-1.6002	0.166134	0.506698	No significant change
CD	247.091	795.99	M+Na[1+]	0.0218645	88.5	C05651	5-Hydroxykynurenine	10	KEGG (Glycine max, gmx_kegg)	Not acquired (full-scan MS1 only)	Level 3 (putatively characterized; m/z match only, no MS/MS or standards)	None	6.2471	0.0842004	0.355699	No significant change
CD	247.154	761.562	M+Na[1+]	0.0218645	88.5	C05651	5-Hydroxykynurenine		KEGG (Glycine max, gmx_kegg)	Not acquired (full-scan MS1 only)	Level 3 (putatively characterized; m/z match only, no MS/MS or standards)	None	9.14935	0.00119557	0.0273624	Upregulated
CD	248.931	745.977	M-H2O+H[1+]	0.0249308	100.2	C00236	3-Phospho-D-glyceroyl phosphate	5	KEGG (Glycine max, gmx_kegg)	Not acquired (full-scan MS1 only)	Level 3 (putatively characterized; m/z match only, no MS/MS or standards)	None	5.98067	0.0272409	0.177204	Upregulated	Carbon fixation by Calvin cycle; Glycolysis or Gluconeogenesis
CD	249.093	700.526	M-H2O+H[1+]	0.0249308	100.1	C00236	3-Phospho-D-glyceroyl phosphate		KEGG (Glycine max, gmx_kegg)	Not acquired (full-scan MS1 only)	Level 3 (putatively characterized; m/z match only, no MS/MS or standards)	None	-3.54973	0.555236	0.746506	No significant change	Carbon fixation by Calvin cycle; Glycolysis or Gluconeogenesis
CD	276.89	714.111	M+Na[1+]	0.118733	428.8	C03175	Shikimate 3-phosphate	1	KEGG (Glycine max, gmx_kegg)	Not acquired (full-scan MS1 only)	Level 3 (putatively characterized; m/z match only, no MS/MS or standards)	None	-10.6382	0.0247823	0.169042	Downregulated	Phenylalanine, tyrosine and tryptophan biosynthesis
CD	276.965	432.12	M+Na[1+]	0.0437746	158.1	C03175	Shikimate 3-phosphate	6	KEGG (Glycine max, gmx_kegg)	Not acquired (full-scan MS1 only)	Level 3 (putatively characterized; m/z match only, no MS/MS or standards)	None	0.196783	0.604517	0.778283	No significant change
CD	282.98	577.253	M-H2O+H[1+]	0.0547593	193.5	C05640	Cinnavalininate	22	KEGG (Glycine max, gmx_kegg)	Not acquired (full-scan MS1 only)	Level 3 (putatively characterized; m/z match only, no MS/MS or standards)	None	-3.26856	0.100106	0.389681	No significant change
CD	286.946	711.394	M+H[1+]	0.109195	380.5	C01514	Luteolin	13	KEGG (Glycine max, gmx_kegg)	Not acquired (full-scan MS1 only)	Level 3 (putatively characterized; m/z match only, no MS/MS or standards)	None	5.21986	0.139545	0.465292	No significant change
CD	287.099	642.378	M+H[1+]	0.109195	380.3	C01514	Luteolin		KEGG (Glycine max, gmx_kegg)	Not acquired (full-scan MS1 only)	Level 3 (putatively characterized; m/z match only, no MS/MS or standards)	None	-4.48029	0.38516	0.627997	No significant change
CD	291.008	236.866	M+H[1+]	0.00922308	31.7	C03648	cis-3,4-Leucopelargonidin		KEGG (Glycine max, gmx_kegg)	Not acquired (full-scan MS1 only)	Level 3 (putatively characterized; m/z match only, no MS/MS or standards)	None	7.22366	0.0439667	0.229398	Upregulated	Alanine, aspartate and glutamate metabolism; Arginine biosynthesis; Carbon fixation by Calvin cycle; Flavonoid biosynthesis; Pentose phosphate pathway
CD	291.095	349.63	M+H[1+]	0.00922308	31.7	C03648	cis-3,4-Leucopelargonidin	14	KEGG (Glycine max, gmx_kegg)	Not acquired (full-scan MS1 only)	Level 3 (putatively characterized; m/z match only, no MS/MS or standards)	None	5.61817	0.0316209	0.194299	Upregulated	Alanine, aspartate and glutamate metabolism; Arginine biosynthesis; Carbon fixation by Calvin cycle; Flavonoid biosynthesis; Pentose phosphate pathway
CD	292.033	436.665	M+Na[1+]	0.0139811	47.9	C04133	N-Acetyl-L-glutamate 5-phosphate	1	KEGG (Glycine max, gmx_kegg)	Not acquired (full-scan MS1 only)	Level 3 (putatively characterized; m/z match only, no MS/MS or standards)	None	1.86844	0.527643	0.721808	No significant change
CD	292.046	80.6534	M+Na[1+]	0.0139811	47.9	C04133	N-Acetyl-L-glutamate 5-phosphate		KEGG (Glycine max, gmx_kegg)	Not acquired (full-scan MS1 only)	Level 3 (putatively characterized; m/z match only, no MS/MS or standards)	None	1.49383	0.4765	0.691053	No significant change
CD	294.924	182.859	M+Na[1+]	0.134052	454.5	C00509	Naringenin	10	KEGG (Glycine max, gmx_kegg)	Not acquired (full-scan MS1 only)	Level 3 (putatively characterized; m/z match only, no MS/MS or standards)	None	-1.13481	0.240953	0.551617	No significant change
CD	298.036	725.026	M+H[1+]	0.0611077	205	C00170	5'-Methylthioadenosine	4	KEGG (Glycine max, gmx_kegg)	Not acquired (full-scan MS1 only)	Level 3 (putatively characterized; m/z match only, no MS/MS or standards)	None	1.41788	0.673987	0.828965	No significant change
CD	299.927	765.644	M+H[1+]	0.0869902	290	C04752	4-Amino-5-hydroxymethyl-2-methylpyrimidine diphosphate	1	KEGG (Glycine max, gmx_kegg)	Not acquired (full-scan MS1 only)	Level 3 (putatively characterized; m/z match only, no MS/MS or standards)	None	-1.96783	0.183359	0.519343	No significant change
CD	306.972	847.605	M-CO+H[1+]	0.0235865	76.8	C00455	Nicotinamide D-ribonucleotide		KEGG (Glycine max, gmx_kegg)	Not acquired (full-scan MS1 only)	Level 3 (putatively characterized; m/z match only, no MS/MS or standards)	None	-6.90887	0.0646901	0.293275	No significant change	Nicotinate and nicotinamide metabolism
CD	306.975	882.445	M-CO+H[1+]	0.0235865	76.8	C00455	Nicotinamide D-ribonucleotide		KEGG (Glycine max, gmx_kegg)	Not acquired (full-scan MS1 only)	Level 3 (putatively characterized; m/z match only, no MS/MS or standards)	None	-10.1254	4.98673e-05	0.00353108	Downregulated	Nicotinate and nicotinamide metabolism
CD	307.045	697.127	M-CO+H[1+]	0.0235865	76.8	C00455	Nicotinamide D-ribonucleotide	15	KEGG (Glycine max, gmx_kegg)	Not acquired (full-scan MS1 only)	Level 3 (putatively characterized; m/z match only, no MS/MS or standards)	None	-4.83081	0.0219943	0.156486	Downregulated	Nicotinate and nicotinamide metabolism
CD	311.068	792.828	M+Na[1+]	0.0150921	48.5	C00974	Dihydrokaempferol	16	KEGG (Glycine max, gmx_kegg)	Not acquired (full-scan MS1 only)	Level 3 (putatively characterized; m/z match only, no MS/MS or standards)	None	-0.786311	0.379449	0.622476	No significant change
CD	315.031	629.177	M+Na[1+]	0.145239	461	C01226	(9S,13S,15Z)-12-Oxophyto-10,15-dienoate		KEGG (Glycine max, gmx_kegg)	Not acquired (full-scan MS1 only)	Level 3 (putatively characterized; m/z match only, no MS/MS or standards)	None	4.20129	0.259862	0.553799	No significant change
CD	315.048	718.677	M+Na[1+]	0.145239	461	C01226	(9S,13S,15Z)-12-Oxophyto-10,15-dienoate	11	KEGG (Glycine max, gmx_kegg)	Not acquired (full-scan MS1 only)	Level 3 (putatively characterized; m/z match only, no MS/MS or standards)	None	-3.59989	0.21652	0.538323	No significant change
CD	316.993	712.977	M(C13)+3H[3+]	0.0421133	132.9	C03221	2-trans-Dodecenoyl-CoA	4	KEGG (Glycine max, gmx_kegg)	Not acquired (full-scan MS1 only)	Level 3 (putatively characterized; m/z match only, no MS/MS or standards)	None	5.66742	0.352001	0.610053	No significant change
CD	317.139	687.259	M(C13)+3H[3+]	0.0421133	132.8	C03221	2-trans-Dodecenoyl-CoA	7	KEGG (Glycine max, gmx_kegg)	Not acquired (full-scan MS1 only)	Level 3 (putatively characterized; m/z match only, no MS/MS or standards)	None	-0.518939	0.358796	0.610718	No significant change
CD	322.007	624.259	M+Na[1+]	0.0108059	33.6	C04752	4-Amino-5-hydroxymethyl-2-methylpyrimidine diphosphate	4	KEGG (Glycine max, gmx_kegg)	Not acquired (full-scan MS1 only)	Level 3 (putatively characterized; m/z match only, no MS/MS or standards)	None	-1.63317	0.257561	0.553799	No significant change
CD	322.162	69.2612	M+Na[1+]	0.0108059	33.5	C04752	4-Amino-5-hydroxymethyl-2-methylpyrimidine diphosphate		KEGG (Glycine max, gmx_kegg)	Not acquired (full-scan MS1 only)	Level 3 (putatively characterized; m/z match only, no MS/MS or standards)	None	7.24068	0.0430855	0.228	Upregulated
CD	329.012	631.124	M+Na[1+]	0.0512967	155.9	C05906	Leucocyanidin	8	KEGG (Glycine max, gmx_kegg)	Not acquired (full-scan MS1 only)	Level 3 (putatively characterized; m/z match only, no MS/MS or standards)	None	2.98778	0.292017	0.573618	No significant change
CD	331.237	354.271	M-H2O+H[1+]	0.0462371	139.6	C06094	Gibberellin A53	6	KEGG (Glycine max, gmx_kegg)	Not acquired (full-scan MS1 only)	Level 3 (putatively characterized; m/z match only, no MS/MS or standards)	None	-2.42012	0.341738	0.602805	No significant change
CD	333.113	387.046	M+Na[1+]	0.0911435	273.6	C04785	13(S)-HPOT	18	KEGG (Glycine max, gmx_kegg)	Not acquired (full-scan MS1 only)	Level 3 (putatively characterized; m/z match only, no MS/MS or standards)	None	0.015431	0.797677	0.8905	No significant change
CD	337.077	163.304	M-H2O+H[1+]	0.0150123	44.5	C00852	Chlorogenate	12	KEGG (Glycine max, gmx_kegg)	Not acquired (full-scan MS1 only)	Level 3 (putatively characterized; m/z match only, no MS/MS or standards)	None	-0.406479	0.494926	0.69867	No significant change
CD	348.101	250.643	M+Na[1+]	0.0957298	275	C19691	Farnesylcysteine	4	KEGG (Glycine max, gmx_kegg)	Not acquired (full-scan MS1 only)	Level 3 (putatively characterized; m/z match only, no MS/MS or standards)	None	-2.37808	0.277632	0.563226	No significant change
CD	349.044	666.378	M+Na[1+]	0.0452655	129.7	C05839	cis-beta-D-Glucosyl-2-hydroxycinnamate	10	KEGG (Glycine max, gmx_kegg)	Not acquired (full-scan MS1 only)	Level 3 (putatively characterized; m/z match only, no MS/MS or standards)	None	-3.46807	0.062094	0.287644	No significant change
CD	349.216	805.089	M+Na[1+]	0.0452655	129.6	C05839	cis-beta-D-Glucosyl-2-hydroxycinnamate		KEGG (Glycine max, gmx_kegg)	Not acquired (full-scan MS1 only)	Level 3 (putatively characterized; m/z match only, no MS/MS or standards)	None	8.29686	0.00829596	0.0854061	Upregulated
CD	355.078	748.849	M+H[1+]	0.0125749	35.4	C01268	5-Amino-6-(5'-phosphoribosylamino)uracil	12	KEGG (Glycine max, gmx_kegg)	Not acquired (full-scan MS1 only)	Level 3 (putatively characterized; m/z match only, no MS/MS or standards)	None	2.24985	0.872497	0.940148	No significant change
CD	359.148	770.89	M+H[1+]	0.000990588	2.8	C05366	(+)-Pinoresinol	9	KEGG (Glycine max, gmx_kegg)	Not acquired (full-scan MS1 only)	Level 3 (putatively characterized; m/z match only, no MS/MS or standards)	None	-1.21656	0.221526	0.540146	No significant change
CD	359.256	485.027	M+H[1+]	0.000990588	2.8	C05366	(+)-Pinoresinol		KEGG (Glycine max, gmx_kegg)	Not acquired (full-scan MS1 only)	Level 3 (putatively characterized; m/z match only, no MS/MS or standards)	None	3.63474	0.298925	0.576067	No significant change
CD	365.147	812.708	M+H[1+]	0.0123555	33.8	C03579	Gibberellin A8	16	KEGG (Glycine max, gmx_kegg)	Not acquired (full-scan MS1 only)	Level 3 (putatively characterized; m/z match only, no MS/MS or standards)	None	4.81031	0.4434	0.671405	No significant change
CD	373.014	556.358	M+H[1+]	0.135137	362.3	C01533	Syringin	2	KEGG (Glycine max, gmx_kegg)	Not acquired (full-scan MS1 only)	Level 3 (putatively characterized; m/z match only, no MS/MS or standards)	None	-4.54804	0.01286	0.113826	Downregulated	Phenylpropanoid biosynthesis
CD	378.175	185.267	M+Na[1+]	0.0300267	79.4	C01137	S-Adenosylmethioninamine	3	KEGG (Glycine max, gmx_kegg)	Not acquired (full-scan MS1 only)	Level 3 (putatively characterized; m/z match only, no MS/MS or standards)	None	-1.34833	0.331892	0.596296	No significant change
CD	381.086	884.272	M+Na[1+]	0.000207256	0.5	C01134	Pantetheine 4'-phosphate	4	KEGG (Glycine max, gmx_kegg)	Not acquired (full-scan MS1 only)	Level 3 (putatively characterized; m/z match only, no MS/MS or standards)	None	4.4686	0.703727	0.841192	No significant change
CD	382.083	867.155	M+H[1+]	0.0674343	176.5	C15546	O-beta-D-Glucopyranosyl-cis-zeatin		KEGG (Glycine max, gmx_kegg)	Not acquired (full-scan MS1 only)	Level 3 (putatively characterized; m/z match only, no MS/MS or standards)	None	-8.50533	0.00530039	0.0666422	Downregulated
CD	382.088	881.541	M+H[1+]	0.0674343	176.5	C15546	O-beta-D-Glucopyranosyl-cis-zeatin		KEGG (Glycine max, gmx_kegg)	Not acquired (full-scan MS1 only)	Level 3 (putatively characterized; m/z match only, no MS/MS or standards)	None	-7.13305	0.0494524	0.244305	Downregulated
CD	382.093	850.157	M+H[1+]	0.0674343	176.5	C15546	O-beta-D-Glucopyranosyl-cis-zeatin		KEGG (Glycine max, gmx_kegg)	Not acquired (full-scan MS1 only)	Level 3 (putatively characterized; m/z match only, no MS/MS or standards)	None	-7.36639	0.0364663	0.209581	Downregulated
CD	382.095	787.741	M+H[1+]	0.0674343	176.5	C15546	O-beta-D-Glucopyranosyl-cis-zeatin	4	KEGG (Glycine max, gmx_kegg)	Not acquired (full-scan MS1 only)	Level 3 (putatively characterized; m/z match only, no MS/MS or standards)	None	4.86178	0.460449	0.679953	No significant change
CD	382.105	839.248	M+H[1+]	0.0674343	176.5	C15546	O-beta-D-Glucopyranosyl-cis-zeatin	2	KEGG (Glycine max, gmx_kegg)	Not acquired (full-scan MS1 only)	Level 3 (putatively characterized; m/z match only, no MS/MS or standards)	None	4.17169	0.590139	0.76977	No significant change
CD	382.112	893.473	M+H[1+]	0.0674343	176.5	C15546	O-beta-D-Glucopyranosyl-cis-zeatin		KEGG (Glycine max, gmx_kegg)	Not acquired (full-scan MS1 only)	Level 3 (putatively characterized; m/z match only, no MS/MS or standards)	None	-6.56379	0.0943143	0.379041	No significant change
CD	382.13	798.005	M[1+]	0.00118336	3.1	C00448	trans-Geranyl diphosphate	4	KEGG (Glycine max, gmx_kegg)	Not acquired (full-scan MS1 only)	Level 3 (putatively characterized; m/z match only, no MS/MS or standards)	None	8.18804	0.0273246	0.177204	Upregulated	Sesquiterpenoid and triterpenoid biosynthesis; Steroid biosynthesis; Terpenoid backbone biosynthesis
CD	382.959	296.27	M+H[1+]	0.179673	469.2	C00448	trans-Geranyl diphosphate	3	KEGG (Glycine max, gmx_kegg)	Not acquired (full-scan MS1 only)	Level 3 (putatively characterized; m/z match only, no MS/MS or standards)	None	-1.25037	0.248295	0.552873	No significant change
CD	383.889	579.66	M+H[1+]	0.0595236	155.1	C16448	Dihydrozeatin-O-glucoside		KEGG (Glycine max, gmx_kegg)	Not acquired (full-scan MS1 only)	Level 3 (putatively characterized; m/z match only, no MS/MS or standards)	None	-6.31946	0.119368	0.430202	No significant change
CD	384.128	348.85	M+H[1+]	0.0595236	155	C16448	Dihydrozeatin-O-glucoside	1	KEGG (Glycine max, gmx_kegg)	Not acquired (full-scan MS1 only)	Level 3 (putatively characterized; m/z match only, no MS/MS or standards)	None	2.58708	0.345912	0.60777	No significant change
CD	393.036	288.506	M+Na[1+]	0.0278166	70.8	C02273	Digalacturonate	2	KEGG (Glycine max, gmx_kegg)	Not acquired (full-scan MS1 only)	Level 3 (putatively characterized; m/z match only, no MS/MS or standards)	None	-3.05401	0.181772	0.519233	No significant change
CD	398.078	145.229	M-H2O+H[1+]	0.0442496	111.2	C04713	N6-(delta2-Isopentenyl)-adenosine 5'-monophosphate	1	KEGG (Glycine max, gmx_kegg)	Not acquired (full-scan MS1 only)	Level 3 (putatively characterized; m/z match only, no MS/MS or standards)	None	-0.938962	0.662081	0.819745	No significant change
CD	402.808	564.859	M-H2O+H[1+]	0.151242	375.5	C01243	1D-myo-Inositol 1,3,4-trisphosphate	2	KEGG (Glycine max, gmx_kegg)	Not acquired (full-scan MS1 only)	Level 3 (putatively characterized; m/z match only, no MS/MS or standards)	None	-1.63277	0.162819	0.504602	No significant change
CD	403.059	719.12	M-H2O+H[1+]	0.151242	375.2	C01243	1D-myo-Inositol 1,3,4-trisphosphate		KEGG (Glycine max, gmx_kegg)	Not acquired (full-scan MS1 only)	Level 3 (putatively characterized; m/z match only, no MS/MS or standards)	None	8.29045	0.00840265	0.0854061	Upregulated
CD	405.908	688.783	M-C3H4O2+H[1+]	0.0877455	216.2	C00513	CDP-glycerol		KEGG (Glycine max, gmx_kegg)	Not acquired (full-scan MS1 only)	Level 3 (putatively characterized; m/z match only, no MS/MS or standards)	None	6.93115	0.0608309	0.284451	No significant change	Glycerophospholipid metabolism
CD	406.129	519.765	M-C3H4O2+H[1+]	0.0877455	216.1	C00513	CDP-glycerol	2	KEGG (Glycine max, gmx_kegg)	Not acquired (full-scan MS1 only)	Level 3 (putatively characterized; m/z match only, no MS/MS or standards)	None	-6.78871	0.000481013	0.0155493	Downregulated	Glycerophospholipid metabolism
CD	411.031	833.958	M-C3H4O2+H[1+]	0.0551084	134.1	C00459	dTTP	4	KEGG (Glycine max, gmx_kegg)	Not acquired (full-scan MS1 only)	Level 3 (putatively characterized; m/z match only, no MS/MS or standards)	None	3.0365	0.678479	0.831738	No significant change
CD	411.038	736.543	M+Na[1+]	0.041077	99.9	C01346	dUDP	4	KEGG (Glycine max, gmx_kegg)	Not acquired (full-scan MS1 only)	Level 3 (putatively characterized; m/z match only, no MS/MS or standards)	None	5.6293	0.262933	0.553799	No significant change
CD	411.92	834.726	M+Na[1+]	0.142443	345.8	C05993	Acetyl adenylate	3	KEGG (Glycine max, gmx_kegg)	Not acquired (full-scan MS1 only)	Level 3 (putatively characterized; m/z match only, no MS/MS or standards)	None	-1.27456	0.238401	0.551617	No significant change
CD	412.142	740.139	M+Na[1+]	0.0790582	191.8	C05993	Acetyl adenylate	3	KEGG (Glycine max, gmx_kegg)	Not acquired (full-scan MS1 only)	Level 3 (putatively characterized; m/z match only, no MS/MS or standards)	None	4.12336	0.525519	0.719564	No significant change
CD	415.044	542.226	M-H2O+H[1+]	0.0586518	141.3	C09126	Genistin	4	KEGG (Glycine max, gmx_kegg)	Not acquired (full-scan MS1 only)	Level 3 (putatively characterized; m/z match only, no MS/MS or standards)	None	-3.61961	0.0529762	0.255765	No significant change
CD	417.127	660.203	M+H[1+]	0.00932892	22.4	C10216	Daidzin	8	KEGG (Glycine max, gmx_kegg)	Not acquired (full-scan MS1 only)	Level 3 (putatively characterized; m/z match only, no MS/MS or standards)	None	0.478091	0.683596	0.835621	No significant change
CD	418.191	782.418	M+Na[1+]	0.18921	452.4	C05924	Molybdopterin	3	KEGG (Glycine max, gmx_kegg)	Not acquired (full-scan MS1 only)	Level 3 (putatively characterized; m/z match only, no MS/MS or standards)	None	-0.381675	0.836131	0.912198	No significant change
CD	424.316	442.092	M-H2O+H[1+]	0.180071	424.4	C00504	Folate	1	KEGG (Glycine max, gmx_kegg)	Not acquired (full-scan MS1 only)	Level 3 (putatively characterized; m/z match only, no MS/MS or standards)	None	-0.840297	0.441704	0.671405	No significant change
CD	428.832	488.815	M+H[1+]	0.188459	439.5	C00104	IDP	1	KEGG (Glycine max, gmx_kegg)	Not acquired (full-scan MS1 only)	Level 3 (putatively characterized; m/z match only, no MS/MS or standards)	None	-3.3326	0.0517393	0.25225	No significant change
CD	431.249	761.101	M-H2O+H[1+]	0.0301842	70	C18217	16-Feruloyloxypalmitate	12	KEGG (Glycine max, gmx_kegg)	Not acquired (full-scan MS1 only)	Level 3 (putatively characterized; m/z match only, no MS/MS or standards)	None	1.68001	0.966556	0.986122	No significant change
CD	432.004	665.277	M-H2O+H[1+]	0.101351	234.6	C08604	Cyanidin 3-O-glucoside	2	KEGG (Glycine max, gmx_kegg)	Not acquired (full-scan MS1 only)	Level 3 (putatively characterized; m/z match only, no MS/MS or standards)	None	0.672283	0.92774	0.969983	No significant change
CD	437.399	660.986	M+Na[1+]	0.0238633	54.6	C01753	beta-Sitosterol	4	KEGG (Glycine max, gmx_kegg)	Not acquired (full-scan MS1 only)	Level 3 (putatively characterized; m/z match only, no MS/MS or standards)	None	-0.922951	0.409678	0.646143	No significant change
CD	443.791	506.568	M+H[1+]	0.0106736	24.1	C00035	GDP		KEGG (Glycine max, gmx_kegg)	Not acquired (full-scan MS1 only)	Level 3 (putatively characterized; m/z match only, no MS/MS or standards)	None	-4.09204	0.0408992	0.223386	Downregulated
CD	444.021	645.016	M+H[1+]	0.0106736	24	C00035	GDP	2	KEGG (Glycine max, gmx_kegg)	Not acquired (full-scan MS1 only)	Level 3 (putatively characterized; m/z match only, no MS/MS or standards)	None	0.849146	0.819937	0.902476	No significant change
CD	444.22	195.231	M+H[1+]	0.0106736	24	C00035	GDP		KEGG (Glycine max, gmx_kegg)	Not acquired (full-scan MS1 only)	Level 3 (putatively characterized; m/z match only, no MS/MS or standards)	None	2.48314	0.38876	0.629676	No significant change
CD	445.192	498.811	M+Na[1+]	0.120537	270.8	C00689	alpha,alpha'-Trehalose 6-phosphate	5	KEGG (Glycine max, gmx_kegg)	Not acquired (full-scan MS1 only)	Level 3 (putatively characterized; m/z match only, no MS/MS or standards)	None	-4.6122	0.0625791	0.288702	No significant change
CD	445.911	606.738	M-H2O+H[1+]	0.160103	359	C03794	N6-(1,2-Dicarboxyethyl)-AMP	1	KEGG (Glycine max, gmx_kegg)	Not acquired (full-scan MS1 only)	Level 3 (putatively characterized; m/z match only, no MS/MS or standards)	None	-3.60005	0.0443518	0.230598	Downregulated	Alanine, aspartate and glutamate metabolism; Purine metabolism
CD	446.946	525.465	M+H[1+]	0.121809	272.5	C00570	CDP-ethanolamine	9	KEGG (Glycine max, gmx_kegg)	Not acquired (full-scan MS1 only)	Level 3 (putatively characterized; m/z match only, no MS/MS or standards)	None	-1.17858	0.250467	0.552988	No significant change
CD	447.93	578.09	M-H2O+H[1+]	0.169765	379	C12138	Delphinidin 3-O-glucoside	2	KEGG (Glycine max, gmx_kegg)	Not acquired (full-scan MS1 only)	Level 3 (putatively characterized; m/z match only, no MS/MS or standards)	None	-6.88232	0.000810698	0.0219183	Downregulated	Anthocyanin biosynthesis
CD	450.63	653.907	M-H2O+H[1+]	0.148052	328.5	C00460	dUTP		KEGG (Glycine max, gmx_kegg)	Not acquired (full-scan MS1 only)	Level 3 (putatively characterized; m/z match only, no MS/MS or standards)	None	6.95743	0.0591836	0.279856	No significant change	Pyrimidine metabolism
CD	450.822	553.242	M-H2O+H[1+]	0.148052	328.4	C00460	dUTP	2	KEGG (Glycine max, gmx_kegg)	Not acquired (full-scan MS1 only)	Level 3 (putatively characterized; m/z match only, no MS/MS or standards)	None	-5.84776	0.00188366	0.0345803	Downregulated	Pyrimidine metabolism
CD	451.051	873.057	M-H2O+H[1+]	0.148052	328.2	C00460	dUTP		KEGG (Glycine max, gmx_kegg)	Not acquired (full-scan MS1 only)	Level 3 (putatively characterized; m/z match only, no MS/MS or standards)	None	-9.07615	0.00134467	0.0281622	Downregulated	Pyrimidine metabolism
CD	460.913	189.038	M+Na[1+]	0.185685	402.9	C21084	Demethylphylloquinol		KEGG (Glycine max, gmx_kegg)	Not acquired (full-scan MS1 only)	Level 3 (putatively characterized; m/z match only, no MS/MS or standards)	None	-6.33288	0.11794	0.428795	No significant change	Ubiquinone and other terpenoid-quinone biosynthesis
CD	461.153	683.444	M+Na[1+]	0.185685	402.7	C21084	Demethylphylloquinol	1	KEGG (Glycine max, gmx_kegg)	Not acquired (full-scan MS1 only)	Level 3 (putatively characterized; m/z match only, no MS/MS or standards)	None	-7.02412	0.000407916	0.0141063	Downregulated	Ubiquinone and other terpenoid-quinone biosynthesis
CD	464.03	700.126	M+Na[1+]	0.0989732	213.3	C00504	Folate	3	KEGG (Glycine max, gmx_kegg)	Not acquired (full-scan MS1 only)	Level 3 (putatively characterized; m/z match only, no MS/MS or standards)	None	2.82693	0.699057	0.838753	No significant change
CD	464.956	883.559	M+H[1+]	0.0719936	154.8	C05623	Isoquercitrin		KEGG (Glycine max, gmx_kegg)	Not acquired (full-scan MS1 only)	Level 3 (putatively characterized; m/z match only, no MS/MS or standards)	None	-7.63985	0.0247764	0.169042	Downregulated
CD	465.071	893.824	M+H[1+]	0.0719936	154.8	C05623	Isoquercitrin		KEGG (Glycine max, gmx_kegg)	Not acquired (full-scan MS1 only)	Level 3 (putatively characterized; m/z match only, no MS/MS or standards)	None	-7.46707	0.0317989	0.194342	Downregulated
CD	465.175	824.667	M+H[1+]	0.0719936	154.8	C05623	Isoquercitrin	10	KEGG (Glycine max, gmx_kegg)	Not acquired (full-scan MS1 only)	Level 3 (putatively characterized; m/z match only, no MS/MS or standards)	None	0.0695925	0.974571	0.988578	No significant change
CD	469.02	754.87	M(C13)+H[1+]	0.0200437	42.7	C00458	dCTP	7	KEGG (Glycine max, gmx_kegg)	Not acquired (full-scan MS1 only)	Level 3 (putatively characterized; m/z match only, no MS/MS or standards)	None	3.94368	0.42554	0.657774	No significant change
CD	470.198	598.205	M+H[1+]	0.119043	253.2	C05125	2-(alpha-Hydroxyethyl)thiamine diphosphate	3	KEGG (Glycine max, gmx_kegg)	Not acquired (full-scan MS1 only)	Level 3 (putatively characterized; m/z match only, no MS/MS or standards)	None	1.95917	0.516827	0.712254	No significant change
CD	471.015	763.942	M(Cl37)+H[1+]	0.0367883	78.1	C00460	dUTP	5	KEGG (Glycine max, gmx_kegg)	Not acquired (full-scan MS1 only)	Level 3 (putatively characterized; m/z match only, no MS/MS or standards)	None	-1.60138	0.172996	0.519233	No significant change
CD	471.371	598.995	M+Na[1+]	0.0261229	55.4	C15791	Teasterone	4	KEGG (Glycine max, gmx_kegg)	Not acquired (full-scan MS1 only)	Level 3 (putatively characterized; m/z match only, no MS/MS or standards)	None	-0.990649	0.728153	0.858654	No significant change
CD	472.007	544.217	M+Na[1+]	0.0473886	100.4	C08604	Cyanidin 3-O-glucoside		KEGG (Glycine max, gmx_kegg)	Not acquired (full-scan MS1 only)	Level 3 (putatively characterized; m/z match only, no MS/MS or standards)	None	7.50119	0.0308718	0.190483	Upregulated
CD	472.025	611.227	M+Na[1+]	0.0473886	100.4	C08604	Cyanidin 3-O-glucoside		KEGG (Glycine max, gmx_kegg)	Not acquired (full-scan MS1 only)	Level 3 (putatively characterized; m/z match only, no MS/MS or standards)	None	4.75548	0.224619	0.543104	No significant change
CD	472.145	235.852	M+Na[1+]	0.0473886	100.4	C08604	Cyanidin 3-O-glucoside	1	KEGG (Glycine max, gmx_kegg)	Not acquired (full-scan MS1 only)	Level 3 (putatively characterized; m/z match only, no MS/MS or standards)	None	0.238065	0.631957	0.797717	No significant change
CD	473.044	561.487	M-HCOOH+H[1+]	0.0637848	134.8	C16192	Malonylgenistin	4	KEGG (Glycine max, gmx_kegg)	Not acquired (full-scan MS1 only)	Level 3 (putatively characterized; m/z match only, no MS/MS or standards)	None	-2.99898	0.0605394	0.283981	No significant change
CD	473.216	656.31	M-HCOOH+H[1+]	0.0637848	134.8	C16192	Malonylgenistin		KEGG (Glycine max, gmx_kegg)	Not acquired (full-scan MS1 only)	Level 3 (putatively characterized; m/z match only, no MS/MS or standards)	None	-7.71222	0.0221946	0.157159	Downregulated
CD	477.14	704.196	M+Na[1+]	0.0769312	161.2	C04823	1-(5'-Phosphoribosyl)-5-amino-4-(N-succinocarboxamide)-imidazole	1	KEGG (Glycine max, gmx_kegg)	Not acquired (full-scan MS1 only)	Level 3 (putatively characterized; m/z match only, no MS/MS or standards)	None	0.85859	0.780618	0.880712	No significant change
CD	481.074	836.278	M+H[1+]	0.0051057	10.6	C08814	Brassinolide		KEGG (Glycine max, gmx_kegg)	Not acquired (full-scan MS1 only)	Level 3 (putatively characterized; m/z match only, no MS/MS or standards)	None	-11.6378	1.60755e-07	4.78087e-05	Downregulated
CD	481.357	697.817	M+H[1+]	0.0051057	10.6	C08814	Brassinolide	2	KEGG (Glycine max, gmx_kegg)	Not acquired (full-scan MS1 only)	Level 3 (putatively characterized; m/z match only, no MS/MS or standards)	None	-0.00366231	0.782906	0.881955	No significant change
CD	483.151	795.662	M+H[1+]	0.154811	320.4	C00459	dTTP	7	KEGG (Glycine max, gmx_kegg)	Not acquired (full-scan MS1 only)	Level 3 (putatively characterized; m/z match only, no MS/MS or standards)	None	1.28788	0.893019	0.953965	No significant change
CD	484.026	706.762	M+H[1+]	0.0337477	69.7	C00063	CTP	2	KEGG (Glycine max, gmx_kegg)	Not acquired (full-scan MS1 only)	Level 3 (putatively characterized; m/z match only, no MS/MS or standards)	None	0.737844	0.885239	0.947697	No significant change
CD	484.217	304.448	M+H[1+]	0.123004	254	C21017	2-(alpha-Hydroxypropyl)thiamine diphosphate	3	KEGG (Glycine max, gmx_kegg)	Not acquired (full-scan MS1 only)	Level 3 (putatively characterized; m/z match only, no MS/MS or standards)	None	3.82847	0.146315	0.475158	No significant change
CD	484.93	688.888	M+H[1+]	0.0453926	93.6	C00075	UTP	4	KEGG (Glycine max, gmx_kegg)	Not acquired (full-scan MS1 only)	Level 3 (putatively characterized; m/z match only, no MS/MS or standards)	None	-2.08862	0.114224	0.421846	No significant change
CD	485.099	541.421	M+H[1+]	0.0453926	93.6	C00075	UTP		KEGG (Glycine max, gmx_kegg)	Not acquired (full-scan MS1 only)	Level 3 (putatively characterized; m/z match only, no MS/MS or standards)	None	4.25808	0.256114	0.552988	No significant change
CD	485.876	154.028	M+Na[1+]	0.187067	385	C03794	N6-(1,2-Dicarboxyethyl)-AMP	1	KEGG (Glycine max, gmx_kegg)	Not acquired (full-scan MS1 only)	Level 3 (putatively characterized; m/z match only, no MS/MS or standards)	None	0.156613	0.790889	0.886249	No significant change
CD	486.961	214.078	M-H2O+H[1+]	0.204428	419.8	C00492	Raffinose	3	KEGG (Glycine max, gmx_kegg)	Not acquired (full-scan MS1 only)	Level 3 (putatively characterized; m/z match only, no MS/MS or standards)	None	2.25626	0.415567	0.651218	No significant change
CD	487.303	790.008	M+Na[1+]	0.0368742	75.7	C15794	Castasterone	7	KEGG (Glycine max, gmx_kegg)	Not acquired (full-scan MS1 only)	Level 3 (putatively characterized; m/z match only, no MS/MS or standards)	None	1.17885	0.801769	0.89239	No significant change
CD	490.047	418.757	M+NaCl[1+]	0.0828645	169.1	C16430	trans-Zeatin riboside monophosphate		KEGG (Glycine max, gmx_kegg)	Not acquired (full-scan MS1 only)	Level 3 (putatively characterized; m/z match only, no MS/MS or standards)	None	5.16185	0.201424	0.529519	No significant change
CD	490.169	766.276	M+NaCl[1+]	0.0828645	169.1	C16430	trans-Zeatin riboside monophosphate	7	KEGG (Glycine max, gmx_kegg)	Not acquired (full-scan MS1 only)	Level 3 (putatively characterized; m/z match only, no MS/MS or standards)	None	0.224485	0.610004	0.781962	No significant change
CD	494.248	444.363	M-H2O+H[1+]	0.132963	269	C15974	3-Methyl-1-hydroxybutyl-ThPP	3	KEGG (Glycine max, gmx_kegg)	Not acquired (full-scan MS1 only)	Level 3 (putatively characterized; m/z match only, no MS/MS or standards)	None	0.0530918	0.528347	0.722107	No significant change
CD	501.758	653.989	M(C13)+H[1+]	0.0471651	94	C01272	1D-myo-Inositol 1,3,4,5-tetrakisphosphate		KEGG (Glycine max, gmx_kegg)	Not acquired (full-scan MS1 only)	Level 3 (putatively characterized; m/z match only, no MS/MS or standards)	None	-7.49434	0.030602	0.189669	Downregulated
CD	501.987	802.839	M(C13)+H[1+]	0.0471651	94	C01272	1D-myo-Inositol 1,3,4,5-tetrakisphosphate	7	KEGG (Glycine max, gmx_kegg)	Not acquired (full-scan MS1 only)	Level 3 (putatively characterized; m/z match only, no MS/MS or standards)	None	-1.19734	0.489283	0.6969	No significant change
CD	502.102	775.599	M(C13)+H[1+]	0.0471651	93.9	C01272	1D-myo-Inositol 1,3,4,5-tetrakisphosphate	2	KEGG (Glycine max, gmx_kegg)	Not acquired (full-scan MS1 only)	Level 3 (putatively characterized; m/z match only, no MS/MS or standards)	None	0.717065	0.675197	0.829113	No significant change
CD	504.093	449.952	M[1+]	0.0306024	60.7	C00492	Raffinose		KEGG (Glycine max, gmx_kegg)	Not acquired (full-scan MS1 only)	Level 3 (putatively characterized; m/z match only, no MS/MS or standards)	None	-6.21197	0.131457	0.451476	No significant change
CD	504.2	796.068	M[1+]	0.0306024	60.7	C00492	Raffinose	5	KEGG (Glycine max, gmx_kegg)	Not acquired (full-scan MS1 only)	Level 3 (putatively characterized; m/z match only, no MS/MS or standards)	None	-0.779212	0.378926	0.622476	No significant change
CD	505.921	451.46	M-H2O+H[1+]	0.0325338	64.3	C18237	Molybdoenzyme molybdenum cofactor	6	KEGG (Glycine max, gmx_kegg)	Not acquired (full-scan MS1 only)	Level 3 (putatively characterized; m/z match only, no MS/MS or standards)	None	-1.06219	0.480929	0.692466	No significant change
CD	506.065	185.232	M-H2O+H[1+]	0.0325338	64.3	C18237	Molybdoenzyme molybdenum cofactor		KEGG (Glycine max, gmx_kegg)	Not acquired (full-scan MS1 only)	Level 3 (putatively characterized; m/z match only, no MS/MS or standards)	None	7.04354	0.053926	0.258671	No significant change
CD	507.183	769.433	M+Na[1+]	0.225217	444.1	C00075	UTP	15	KEGG (Glycine max, gmx_kegg)	Not acquired (full-scan MS1 only)	Level 3 (putatively characterized; m/z match only, no MS/MS or standards)	None	-0.485816	0.387625	0.629676	No significant change	Pyrimidine metabolism
CD	507.183	769.433	M+Na[1+]	0.225217	444.1	C00075	UTP	15	KEGG (Glycine max, gmx_kegg)	Not acquired (full-scan MS1 only)	Level 3 (putatively characterized; m/z match only, no MS/MS or standards)	None	-0.485816	0.387625	0.629676	No significant change	Pyrimidine metabolism
CD	507.309	692.696	M+Na[1+]	0.225217	443.9	C00075	UTP		KEGG (Glycine max, gmx_kegg)	Not acquired (full-scan MS1 only)	Level 3 (putatively characterized; m/z match only, no MS/MS or standards)	None	-0.576194	0.754775	0.868692	No significant change	Pyrimidine metabolism
CD	507.309	692.696	M+Na[1+]	0.225217	443.9	C00075	UTP		KEGG (Glycine max, gmx_kegg)	Not acquired (full-scan MS1 only)	Level 3 (putatively characterized; m/z match only, no MS/MS or standards)	None	-0.576194	0.754775	0.868692	No significant change	Pyrimidine metabolism
CD	518.018	161.927	M+Na[1+]	0.0332462	64.2	C04895	7,8-Dihydroneopterin 3'-triphosphate	2	KEGG (Glycine max, gmx_kegg)	Not acquired (full-scan MS1 only)	Level 3 (putatively characterized; m/z match only, no MS/MS or standards)	None	-0.272521	0.939074	0.970384	No significant change
CD	520.108	342.562	M+Na[1+]	0.016438	31.6	C15976	2-Methyl-1-hydroxypropyl-ThPP	2	KEGG (Glycine max, gmx_kegg)	Not acquired (full-scan MS1 only)	Level 3 (putatively characterized; m/z match only, no MS/MS or standards)	None	1.70615	0.939859	0.970384	No significant change
CD	522.984	833.318	M+Na[1+]	0.0660058	126.2	C01272	1D-myo-Inositol 1,3,4,5-tetrakisphosphate	6	KEGG (Glycine max, gmx_kegg)	Not acquired (full-scan MS1 only)	Level 3 (putatively characterized; m/z match only, no MS/MS or standards)	None	-1.93105	0.139866	0.465292	No significant change
CD	523.229	746.799	M+Na[1+]	0.0660058	126.2	C01272	1D-myo-Inositol 1,3,4,5-tetrakisphosphate		KEGG (Glycine max, gmx_kegg)	Not acquired (full-scan MS1 only)	Level 3 (putatively characterized; m/z match only, no MS/MS or standards)	None	-4.91776	0.318174	0.588304	No significant change
CD	525.015	840.748	M+Na[1+]	0.110045	209.6	C16191	Malonyldaidzin		KEGG (Glycine max, gmx_kegg)	Not acquired (full-scan MS1 only)	Level 3 (putatively characterized; m/z match only, no MS/MS or standards)	None	-9.11779	0.00119607	0.0273624	Downregulated	Isoflavonoid biosynthesis
CD	525.21	719.124	M+Na[1+]	0.110045	209.5	C16191	Malonyldaidzin	2	KEGG (Glycine max, gmx_kegg)	Not acquired (full-scan MS1 only)	Level 3 (putatively characterized; m/z match only, no MS/MS or standards)	None	-4.21795	0.0177443	0.138145	Downregulated	Isoflavonoid biosynthesis
CD	528.111	771.621	M+Na[1+]	0.109972	208.2	C03028	Thiamin triphosphate	2	KEGG (Glycine max, gmx_kegg)	Not acquired (full-scan MS1 only)	Level 3 (putatively characterized; m/z match only, no MS/MS or standards)	None	0.108122	0.586413	0.766253	No significant change
CD	530.035	386.974	M+Na[1+]	0.15768	297.5	C00002	ATP		KEGG (Glycine max, gmx_kegg)	Not acquired (full-scan MS1 only)	Level 3 (putatively characterized; m/z match only, no MS/MS or standards)	None	6.16092	0.118359	0.429267	No significant change
CD	530.143	489.475	M+Na[1+]	0.15768	297.4	C00002	ATP	5	KEGG (Glycine max, gmx_kegg)	Not acquired (full-scan MS1 only)	Level 3 (putatively characterized; m/z match only, no MS/MS or standards)	None	0.758179	0.695079	0.83754	No significant change
CD	531.02	647.312	M-H2O+H[1+]	0.0216476	40.8	C04089	UDP-4-dehydro-6-deoxy-D-glucose	5	KEGG (Glycine max, gmx_kegg)	Not acquired (full-scan MS1 only)	Level 3 (putatively characterized; m/z match only, no MS/MS or standards)	None	0.990233	0.926823	0.96987	No significant change
CD	534.278	778.625	M+Na[1+]	0.171069	320.2	C15974	3-Methyl-1-hydroxybutyl-ThPP	6	KEGG (Glycine max, gmx_kegg)	Not acquired (full-scan MS1 only)	Level 3 (putatively characterized; m/z match only, no MS/MS or standards)	None	1.49477	0.974617	0.988578	No significant change
CD	539.083	154.801	M-CO2+H[1+]	0.0476631	88.4	C00500	L-Rhamnose		KEGG (Glycine max, gmx_kegg)	Not acquired (full-scan MS1 only)	Level 3 (putatively characterized; m/z match only, no MS/MS or standards)	None	3.21261	0.330202	0.595886	No significant change
CD	539.218	803.629	M-CO2+H[1+]	0.0476631	88.4	C00500	L-Rhamnose	8	KEGG (Glycine max, gmx_kegg)	Not acquired (full-scan MS1 only)	Level 3 (putatively characterized; m/z match only, no MS/MS or standards)	None	1.8361	0.515661	0.712254	No significant change
CD	539.335	475.509	M-CO2+H[1+]	0.0476631	88.4	C00500	L-Rhamnose		KEGG (Glycine max, gmx_kegg)	Not acquired (full-scan MS1 only)	Level 3 (putatively characterized; m/z match only, no MS/MS or standards)	None	-6.59483	0.0913319	0.374134	No significant change
CD	544.131	815.938	M+Na[1+]	0.0605542	111.3	C11435	4-(Cytidine 5'-diphospho)-2-C-methyl-D-erythritol	1	KEGG (Glycine max, gmx_kegg)	Not acquired (full-scan MS1 only)	Level 3 (putatively characterized; m/z match only, no MS/MS or standards)	None	0.172827	0.73271	0.861296	No significant change
CD	548.169	771.621	M-CO+H[1+]	0.0979349	178.7	C16424	Isopentenyladenosine-5'-triphosphate	2	KEGG (Glycine max, gmx_kegg)	Not acquired (full-scan MS1 only)	Level 3 (putatively characterized; m/z match only, no MS/MS or standards)	None	10.4305	0.00844297	0.0854061	Upregulated	Zeatin biosynthesis
CD	548.286	894.512	M-CO+H[1+]	0.0979349	178.6	C16424	Isopentenyladenosine-5'-triphosphate		KEGG (Glycine max, gmx_kegg)	Not acquired (full-scan MS1 only)	Level 3 (putatively characterized; m/z match only, no MS/MS or standards)	None	-9.37431	0.000546766	0.0165927	Downregulated	Zeatin biosynthesis
CD	548.961	629.231	M-H2O+H[1+]	0.0909334	165.6	C00029	UDP-glucose	4	KEGG (Glycine max, gmx_kegg)	Not acquired (full-scan MS1 only)	Level 3 (putatively characterized; m/z match only, no MS/MS or standards)	None	0.639374	0.983919	0.990221	No significant change
CD	549.172	454.535	M-H2O+H[1+]	0.0909334	165.6	C00029	UDP-glucose		KEGG (Glycine max, gmx_kegg)	Not acquired (full-scan MS1 only)	Level 3 (putatively characterized; m/z match only, no MS/MS or standards)	None	2.87002	0.357024	0.610254	No significant change
CD	555.052	800.073	M+K[1+]	0.0377212	68	C16222	Formononetin 7-O-(6-O-malonyl-beta-D-glucoside)	4	KEGG (Glycine max, gmx_kegg)	Not acquired (full-scan MS1 only)	Level 3 (putatively characterized; m/z match only, no MS/MS or standards)	None	7.76423	0.131056	0.451476	No significant change
CD	555.066	778.728	M+K[1+]	0.0208609	37.6	C16222	Formononetin 7-O-(6-O-malonyl-beta-D-glucoside)	3	KEGG (Glycine max, gmx_kegg)	Not acquired (full-scan MS1 only)	Level 3 (putatively characterized; m/z match only, no MS/MS or standards)	None	10.3553	0.0135838	0.116758	Upregulated
CD	555.069	830.216	M+K[1+]	0.0208609	37.6	C16222	Formononetin 7-O-(6-O-malonyl-beta-D-glucoside)	4	KEGG (Glycine max, gmx_kegg)	Not acquired (full-scan MS1 only)	Level 3 (putatively characterized; m/z match only, no MS/MS or standards)	None	5.61259	0.355732	0.610254	No significant change
CD	555.083	810.455	M+K[1+]	0.0208609	37.6	C16222	Formononetin 7-O-(6-O-malonyl-beta-D-glucoside)		KEGG (Glycine max, gmx_kegg)	Not acquired (full-scan MS1 only)	Level 3 (putatively characterized; m/z match only, no MS/MS or standards)	None	12.4311	1.21379e-06	0.000257843	Upregulated
CD	555.085	871.524	M+K[1+]	0.0208609	37.6	C16222	Formononetin 7-O-(6-O-malonyl-beta-D-glucoside)		KEGG (Glycine max, gmx_kegg)	Not acquired (full-scan MS1 only)	Level 3 (putatively characterized; m/z match only, no MS/MS or standards)	None	-5.4146	0.247648	0.552873	No significant change
CD	556.09	814.252	M-H4O2+H[1+]	0.0502435	90.4	C16428	trans-Zeatin riboside triphosphate	2	KEGG (Glycine max, gmx_kegg)	Not acquired (full-scan MS1 only)	Level 3 (putatively characterized; m/z match only, no MS/MS or standards)	None	6.42584	0.163265	0.504602	No significant change
CD	556.11	847.764	M-H4O2+H[1+]	0.0502435	90.3	C16428	trans-Zeatin riboside triphosphate		KEGG (Glycine max, gmx_kegg)	Not acquired (full-scan MS1 only)	Level 3 (putatively characterized; m/z match only, no MS/MS or standards)	None	-5.82751	0.18218	0.519233	No significant change
CD	556.257	755.546	M-H4O2+H[1+]	0.0502435	90.3	C16428	trans-Zeatin riboside triphosphate		KEGG (Glycine max, gmx_kegg)	Not acquired (full-scan MS1 only)	Level 3 (putatively characterized; m/z match only, no MS/MS or standards)	None	-5.90089	0.17169	0.517856	No significant change
CD	557.034	814.298	M-NH3+H[1+]	0.014291	25.7	C05921	Biotinyl-5'-AMP	2	KEGG (Glycine max, gmx_kegg)	Not acquired (full-scan MS1 only)	Level 3 (putatively characterized; m/z match only, no MS/MS or standards)	None	7.65928	0.0100811	0.0960933	Upregulated	Biotin metabolism
CD	557.066	842.64	M-NH3+H[1+]	0.014291	25.7	C05921	Biotinyl-5'-AMP	2	KEGG (Glycine max, gmx_kegg)	Not acquired (full-scan MS1 only)	Level 3 (putatively characterized; m/z match only, no MS/MS or standards)	None	0.115412	0.607611	0.780239	No significant change	Biotin metabolism
CD	557.102	873.513	M-NH3+H[1+]	0.014291	25.7	C05921	Biotinyl-5'-AMP		KEGG (Glycine max, gmx_kegg)	Not acquired (full-scan MS1 only)	Level 3 (putatively characterized; m/z match only, no MS/MS or standards)	None	-8.49759	0.00538491	0.066728	Downregulated	Biotin metabolism
CD	557.107	827.076	M-NH3+H[1+]	0.014291	25.7	C05921	Biotinyl-5'-AMP	2	KEGG (Glycine max, gmx_kegg)	Not acquired (full-scan MS1 only)	Level 3 (putatively characterized; m/z match only, no MS/MS or standards)	None	3.00216	0.843905	0.916303	No significant change	Biotin metabolism
CD	557.575	885.589	M-HCOOH+H[1+]	0.121447	217.8	C01228	Guanosine 3',5'-bis(diphosphate)		KEGG (Glycine max, gmx_kegg)	Not acquired (full-scan MS1 only)	Level 3 (putatively characterized; m/z match only, no MS/MS or standards)	None	-8.16608	0.0102986	0.0975412	Downregulated
CD	557.837	617.312	M-HCOOH+H[1+]	0.121447	217.7	C01228	Guanosine 3',5'-bis(diphosphate)	2	KEGG (Glycine max, gmx_kegg)	Not acquired (full-scan MS1 only)	Level 3 (putatively characterized; m/z match only, no MS/MS or standards)	None	-0.97756	0.685562	0.835621	No significant change
CD	557.844	109.432	M-HCOOH+H[1+]	0.121447	217.7	C01228	Guanosine 3',5'-bis(diphosphate)		KEGG (Glycine max, gmx_kegg)	Not acquired (full-scan MS1 only)	Level 3 (putatively characterized; m/z match only, no MS/MS or standards)	None	5.11624	0.203887	0.529519	No significant change
CD	561.047	297.495	M-H4O2+H[1+]	0.0121523	21.7	C20784	ADP-5-ethyl-4-methylthiazole-2-carboxylate	1	KEGG (Glycine max, gmx_kegg)	Not acquired (full-scan MS1 only)	Level 3 (putatively characterized; m/z match only, no MS/MS or standards)	None	3.36433	0.205791	0.529519	No significant change
CD	562.689	242.082	M-H2O+H[1+]	0.202356	359.6	C01284	1D-myo-Inositol 1,3,4,5,6-pentakisphosphate	1	KEGG (Glycine max, gmx_kegg)	Not acquired (full-scan MS1 only)	Level 3 (putatively characterized; m/z match only, no MS/MS or standards)	None	-0.387198	0.639796	0.802173	No significant change
CD	562.779	542.574	M-H2O+H[1+]	0.202356	359.6	C01284	1D-myo-Inositol 1,3,4,5,6-pentakisphosphate		KEGG (Glycine max, gmx_kegg)	Not acquired (full-scan MS1 only)	Level 3 (putatively characterized; m/z match only, no MS/MS or standards)	None	-6.42309	0.108366	0.411071	No significant change
CD	569.49	259.235	M+H[1+]	0.0547903	96.2	C06098	Zeaxanthin	4	KEGG (Glycine max, gmx_kegg)	Not acquired (full-scan MS1 only)	Level 3 (putatively characterized; m/z match only, no MS/MS or standards)	None	-3.22415	0.0882042	0.367394	No significant change
CD	570.149	598.175	M-NH3+H[1+]	0.151064	265	C03428	Presqualene diphosphate	2	KEGG (Glycine max, gmx_kegg)	Not acquired (full-scan MS1 only)	Level 3 (putatively characterized; m/z match only, no MS/MS or standards)	None	-0.192363	0.43114	0.662983	No significant change
CD	573.121	834.73	M+Na[1+]	0.0715072	124.8	C02199	UDP-L-rhamnose	3	KEGG (Glycine max, gmx_kegg)	Not acquired (full-scan MS1 only)	Level 3 (putatively characterized; m/z match only, no MS/MS or standards)	None	0.800098	0.756946	0.870517	No significant change
CD	573.208	487.322	M+Na[1+]	0.0715072	124.7	C02199	UDP-L-rhamnose		KEGG (Glycine max, gmx_kegg)	Not acquired (full-scan MS1 only)	Level 3 (putatively characterized; m/z match only, no MS/MS or standards)	None	-2.81496	0.712471	0.848914	No significant change
CD	574.162	798.276	M+H[1+]	0.255026	444.2	C05921	Biotinyl-5'-AMP	3	KEGG (Glycine max, gmx_kegg)	Not acquired (full-scan MS1 only)	Level 3 (putatively characterized; m/z match only, no MS/MS or standards)	None	-0.947949	0.896976	0.956436	No significant change
CD	574.403	640.982	M+H[1+]	0.255026	444	C05921	Biotinyl-5'-AMP	2	KEGG (Glycine max, gmx_kegg)	Not acquired (full-scan MS1 only)	Level 3 (putatively characterized; m/z match only, no MS/MS or standards)	None	-0.724647	0.488084	0.69603	No significant change
CD	574.558	880.731	M+H[1+]	0.255026	443.9	C05921	Biotinyl-5'-AMP		KEGG (Glycine max, gmx_kegg)	Not acquired (full-scan MS1 only)	Level 3 (putatively characterized; m/z match only, no MS/MS or standards)	None	-8.07347	0.0121813	0.111812	Downregulated
CD	575.393	745.342	M+Na[1+]	0.0298165	51.8	C08590	Zeinoxanthin	5	KEGG (Glycine max, gmx_kegg)	Not acquired (full-scan MS1 only)	Level 3 (putatively characterized; m/z match only, no MS/MS or standards)	None	-2.3549	0.74047	0.864565	No significant change
CD	576.726	527.388	M-H2O+H[1+]	0.156676	271.7	C21833	Kaempferol-3-O-rutinoside		KEGG (Glycine max, gmx_kegg)	Not acquired (full-scan MS1 only)	Level 3 (putatively characterized; m/z match only, no MS/MS or standards)	None	4.64839	0.23119	0.550365	No significant change
CD	576.999	550.927	M-H2O+H[1+]	0.156676	271.5	C21833	Kaempferol-3-O-rutinoside	7	KEGG (Glycine max, gmx_kegg)	Not acquired (full-scan MS1 only)	Level 3 (putatively characterized; m/z match only, no MS/MS or standards)	None	0.507046	0.878839	0.944244	No significant change
CD	582.027	872.377	M+Na[1+]	0.192832	331.3	C00301	ADP-ribose		KEGG (Glycine max, gmx_kegg)	Not acquired (full-scan MS1 only)	Level 3 (putatively characterized; m/z match only, no MS/MS or standards)	None	-9.1815	0.000994334	0.0250606	Downregulated
CD	582.254	726.189	M+Na[1+]	0.192832	331.2	C00301	ADP-ribose	2	KEGG (Glycine max, gmx_kegg)	Not acquired (full-scan MS1 only)	Level 3 (putatively characterized; m/z match only, no MS/MS or standards)	None	0.257932	0.93507	0.969983	No significant change
CD	582.733	832.153	M+H[1+]	0.251912	432.3	C00500	L-Rhamnose		KEGG (Glycine max, gmx_kegg)	Not acquired (full-scan MS1 only)	Level 3 (putatively characterized; m/z match only, no MS/MS or standards)	None	-0.813067	0.323338	0.591669	No significant change
CD	583.003	360.486	M+H[1+]	0.251912	432.1	C00500	L-Rhamnose	3	KEGG (Glycine max, gmx_kegg)	Not acquired (full-scan MS1 only)	Level 3 (putatively characterized; m/z match only, no MS/MS or standards)	None	-2.69553	0.233923	0.551617	No significant change
CD	586.851	760.264	M+K[1+]	0.000949251	1.6	C04089	UDP-4-dehydro-6-deoxy-D-glucose		KEGG (Glycine max, gmx_kegg)	Not acquired (full-scan MS1 only)	Level 3 (putatively characterized; m/z match only, no MS/MS or standards)	None	7.43735	0.0336038	0.203126	Upregulated
CD	587.006	820.133	M+K[1+]	0.000949251	1.6	C04089	UDP-4-dehydro-6-deoxy-D-glucose	3	KEGG (Glycine max, gmx_kegg)	Not acquired (full-scan MS1 only)	Level 3 (putatively characterized; m/z match only, no MS/MS or standards)	None	2.61133	0.813177	0.896363	No significant change
CD	587.136	606.324	M[1+]	0.0693413	118.1	C01222	GDP-4-dehydro-6-deoxy-D-mannose	8	KEGG (Glycine max, gmx_kegg)	Not acquired (full-scan MS1 only)	Level 3 (putatively characterized; m/z match only, no MS/MS or standards)	None	-0.168193	0.952678	0.977662	No significant change
CD	591.996	769.638	M+HCOOK[1+]	0.031918	53.9	C00002	ATP	4	KEGG (Glycine max, gmx_kegg)	Not acquired (full-scan MS1 only)	Level 3 (putatively characterized; m/z match only, no MS/MS or standards)	None	2.81982	0.721257	0.851874	No significant change	One carbon pool by folate; Purine metabolism; Sulfur metabolism; Zeatin biosynthesis
CD	596.158	783.945	M+Na[1+]	0.221309	371.2	C05921	Biotinyl-5'-AMP		KEGG (Glycine max, gmx_kegg)	Not acquired (full-scan MS1 only)	Level 3 (putatively characterized; m/z match only, no MS/MS or standards)	None	3.42441	0.31427	0.586349	No significant change
CD	596.351	228.856	M+Na[1+]	0.221309	371.1	C05921	Biotinyl-5'-AMP	1	KEGG (Glycine max, gmx_kegg)	Not acquired (full-scan MS1 only)	Level 3 (putatively characterized; m/z match only, no MS/MS or standards)	None	-0.184526	0.92441	0.968708	No significant change
CD	597.663	550.156	M+Na[1+]	0.298055	498.7	C16424	Isopentenyladenosine-5'-triphosphate		KEGG (Glycine max, gmx_kegg)	Not acquired (full-scan MS1 only)	Level 3 (putatively characterized; m/z match only, no MS/MS or standards)	None	-3.85141	0.49613	0.69867	No significant change
CD	597.75	353.845	M+Na[1+]	0.298055	498.6	C16424	Isopentenyladenosine-5'-triphosphate	1	KEGG (Glycine max, gmx_kegg)	Not acquired (full-scan MS1 only)	Level 3 (putatively characterized; m/z match only, no MS/MS or standards)	None	-1.08262	0.571121	0.756914	No significant change
CD	601.05	275.7	M+HCOOK[1+]	0.0456934	76	C16222	Formononetin 7-O-(6-O-malonyl-beta-D-glucoside)	1	KEGG (Glycine max, gmx_kegg)	Not acquired (full-scan MS1 only)	Level 3 (putatively characterized; m/z match only, no MS/MS or standards)	None	-0.812097	0.355452	0.610254	No significant change
CD	605.609	426.632	M+Na[1+]	0.212621	351.1	C15968	Adonixanthin	1	KEGG (Glycine max, gmx_kegg)	Not acquired (full-scan MS1 only)	Level 3 (putatively characterized; m/z match only, no MS/MS or standards)	None	-0.534955	0.849484	0.921359	No significant change
CD	605.83	503.742	M+Na[1+]	0.212621	351	C15968	Adonixanthin		KEGG (Glycine max, gmx_kegg)	Not acquired (full-scan MS1 only)	Level 3 (putatively characterized; m/z match only, no MS/MS or standards)	None	2.74207	0.367361	0.617249	No significant change
CD	608.25	543.836	M+H[1+]	0.16085	264.4	C00043	UDP-N-acetyl-alpha-D-glucosamine	3	KEGG (Glycine max, gmx_kegg)	Not acquired (full-scan MS1 only)	Level 3 (putatively characterized; m/z match only, no MS/MS or standards)	None	-2.602	0.190056	0.529519	No significant change
CD	609	883.82	M+Na[1+]	0.301957	495.8	C03428	Presqualene diphosphate		KEGG (Glycine max, gmx_kegg)	Not acquired (full-scan MS1 only)	Level 3 (putatively characterized; m/z match only, no MS/MS or standards)	None	-3.96112	0.47553	0.690541	No significant change
CD	609.006	565.637	M+Na[1+]	0.301957	495.8	C03428	Presqualene diphosphate	3	KEGG (Glycine max, gmx_kegg)	Not acquired (full-scan MS1 only)	Level 3 (putatively characterized; m/z match only, no MS/MS or standards)	None	0.020015	0.565096	0.752281	No significant change
CD	612.97	760.19	M-H2O+H[1+]	0.0244137	39.8	C16540	7(1)-Hydroxychlorophyllide a	8	KEGG (Glycine max, gmx_kegg)	Not acquired (full-scan MS1 only)	Level 3 (putatively characterized; m/z match only, no MS/MS or standards)	None	6.14975	0.015938	0.129531	Upregulated	Glycerolipid metabolism
CD	613.254	784.827	M-H2O+H[1+]	0.0244137	39.8	C16540	7(1)-Hydroxychlorophyllide a	8	KEGG (Glycine max, gmx_kegg)	Not acquired (full-scan MS1 only)	Level 3 (putatively characterized; m/z match only, no MS/MS or standards)	None	4.78803	0.215961	0.537913	No significant change	Glycerolipid metabolism
CD	613.277	443.644	M-H2O+H[1+]	0.0472401	77	C16540	7(1)-Hydroxychlorophyllide a	7	KEGG (Glycine max, gmx_kegg)	Not acquired (full-scan MS1 only)	Level 3 (putatively characterized; m/z match only, no MS/MS or standards)	None	-1.78541	0.26262	0.553799	No significant change
CD	613.48	376.066	M+H[1+]	0.250001	407.5	C02880	Protochlorophyllide	7	KEGG (Glycine max, gmx_kegg)	Not acquired (full-scan MS1 only)	Level 3 (putatively characterized; m/z match only, no MS/MS or standards)	None	-0.696565	0.312156	0.58387	No significant change
CD	613.691	725.491	M+H[1+]	0.250001	407.4	C02880	Protochlorophyllide		KEGG (Glycine max, gmx_kegg)	Not acquired (full-scan MS1 only)	Level 3 (putatively characterized; m/z match only, no MS/MS or standards)	None	-6.22011	0.130503	0.451296	No significant change
CD	615.441	632.924	M+H[1+]	0.195764	318.1	C02139	Chlorophyllide	4	KEGG (Glycine max, gmx_kegg)	Not acquired (full-scan MS1 only)	Level 3 (putatively characterized; m/z match only, no MS/MS or standards)	None	-1.13878	0.43616	0.666735	No significant change
CD	616.985	687.353	M+Na[1+]	0.162471	263.3	C21833	Kaempferol-3-O-rutinoside	2	KEGG (Glycine max, gmx_kegg)	Not acquired (full-scan MS1 only)	Level 3 (putatively characterized; m/z match only, no MS/MS or standards)	None	3.08297	0.45797	0.679953	No significant change
CD	617.239	481.104	M+H[1+]	0.0546205	88.5	C00032	Heme	2	KEGG (Glycine max, gmx_kegg)	Not acquired (full-scan MS1 only)	Level 3 (putatively characterized; m/z match only, no MS/MS or standards)	None	-2.4294	0.400055	0.636237	No significant change
CD	623.36	221.973	M+Na[1+]	0.047397	76	C08585	Capsorubin	4	KEGG (Glycine max, gmx_kegg)	Not acquired (full-scan MS1 only)	Level 3 (putatively characterized; m/z match only, no MS/MS or standards)	None	-5.28988	0.441303	0.671405	No significant change
CD	628.842	853.53	M+H[1+]	0.115932	184.4	C16541	Chlorophyllide b		KEGG (Glycine max, gmx_kegg)	Not acquired (full-scan MS1 only)	Level 3 (putatively characterized; m/z match only, no MS/MS or standards)	None	-6.94408	0.062085	0.287644	No significant change
CD	629.109	355.382	M+H[1+]	0.115932	184.3	C16541	Chlorophyllide b	2	KEGG (Glycine max, gmx_kegg)	Not acquired (full-scan MS1 only)	Level 3 (putatively characterized; m/z match only, no MS/MS or standards)	None	2.45414	0.416308	0.651218	No significant change
CD	635.22	566.94	M+Na[1+]	0.00876285	13.8	C02880	Protochlorophyllide	4	KEGG (Glycine max, gmx_kegg)	Not acquired (full-scan MS1 only)	Level 3 (putatively characterized; m/z match only, no MS/MS or standards)	None	-1.40627	0.249052	0.552873	No significant change
CD	635.389	775.913	M+Na[1+]	0.00876285	13.8	C02880	Protochlorophyllide	4	KEGG (Glycine max, gmx_kegg)	Not acquired (full-scan MS1 only)	Level 3 (putatively characterized; m/z match only, no MS/MS or standards)	None	2.01076	0.923018	0.967932	No significant change
CD	647.169	717.607	M-H2O+H[1+]	0.0553225	85.5	C00003	NAD+	1	KEGG (Glycine max, gmx_kegg)	Not acquired (full-scan MS1 only)	Level 3 (putatively characterized; m/z match only, no MS/MS or standards)	None	0.249726	0.828349	0.908579	No significant change
CD	652.882	739.345	M+Na[1+]	0.124469	190.6	C11521	UDP-6-sulfoquinovose	1	KEGG (Glycine max, gmx_kegg)	Not acquired (full-scan MS1 only)	Level 3 (putatively characterized; m/z match only, no MS/MS or standards)	None	5.69104	0.0890435	0.36901	No significant change
CD	675.156	698.214	M+NaCl[1+]	0.0126139	18.7	C00032	Heme	1	KEGG (Glycine max, gmx_kegg)	Not acquired (full-scan MS1 only)	Level 3 (putatively characterized; m/z match only, no MS/MS or standards)	None	-0.00760376	0.992522	0.99587	No significant change
CD	675.23	738.574	M+NaCl[1+]	0.0126139	18.7	C00032	Heme		KEGG (Glycine max, gmx_kegg)	Not acquired (full-scan MS1 only)	Level 3 (putatively characterized; m/z match only, no MS/MS or standards)	None	4.68813	0.22874	0.547723	No significant change
CD	681.141	294.443	M-CO+H[1+]	0.0345945	50.8	C21284	Fe-coproporphyrin III		KEGG (Glycine max, gmx_kegg)	Not acquired (full-scan MS1 only)	Level 3 (putatively characterized; m/z match only, no MS/MS or standards)	None	0.429832	0.580332	0.76433	No significant change
CD	681.235	837.78	M-CO+H[1+]	0.0345945	50.8	C21284	Fe-coproporphyrin III	1	KEGG (Glycine max, gmx_kegg)	Not acquired (full-scan MS1 only)	Level 3 (putatively characterized; m/z match only, no MS/MS or standards)	None	-2.03815	0.12878	0.44742	No significant change
CD	685.209	716.815	M+NaCl[1+]	0.110448	161.2	C18022	Red chlorophyll catabolite		KEGG (Glycine max, gmx_kegg)	Not acquired (full-scan MS1 only)	Level 3 (putatively characterized; m/z match only, no MS/MS or standards)	None	8.943	0.00201557	0.0365507	Upregulated
CD	685.35	573.82	M+NaCl[1+]	0.110448	161.2	C18022	Red chlorophyll catabolite	2	KEGG (Glycine max, gmx_kegg)	Not acquired (full-scan MS1 only)	Level 3 (putatively characterized; m/z match only, no MS/MS or standards)	None	0.163855	0.998372	0.998372	No significant change
CD	701.766	823.672	M-H2O+H[1+]	0.00939585	13.4	C02739	1-(5-Phospho-D-ribosyl)-ATP	1	KEGG (Glycine max, gmx_kegg)	Not acquired (full-scan MS1 only)	Level 3 (putatively characterized; m/z match only, no MS/MS or standards)	None	0.437445	0.647195	0.808043	No significant change
CD	702.01	468.528	M-H2O+H[1+]	0.00939585	13.4	C02739	1-(5-Phospho-D-ribosyl)-ATP	1	KEGG (Glycine max, gmx_kegg)	Not acquired (full-scan MS1 only)	Level 3 (putatively characterized; m/z match only, no MS/MS or standards)	None	2.17982	0.429148	0.660603	No significant change
CD	725.04	623.762	M+H[1+]	0.0322738	44.5	C19848	Adenylated molybdopterin	1	KEGG (Glycine max, gmx_kegg)	Not acquired (full-scan MS1 only)	Level 3 (putatively characterized; m/z match only, no MS/MS or standards)	None	-1.44106	0.515902	0.712254	No significant change
CD	725.294	609.659	M+H[1+]	0.0322738	44.5	C19848	Adenylated molybdopterin		KEGG (Glycine max, gmx_kegg)	Not acquired (full-scan MS1 only)	Level 3 (putatively characterized; m/z match only, no MS/MS or standards)	None	-0.0710717	0.631989	0.797717	No significant change
CD	738.795	107.305	M-H2O+H[1+]	0.120804	163.5	C06197	P1,P3-Bis(5'-adenosyl) triphosphate		KEGG (Glycine max, gmx_kegg)	Not acquired (full-scan MS1 only)	Level 3 (putatively characterized; m/z match only, no MS/MS or standards)	None	4.69481	0.22833	0.547723	No significant change
CD	738.958	783.19	M-H2O+H[1+]	0.120804	163.5	C06197	P1,P3-Bis(5'-adenosyl) triphosphate	1	KEGG (Glycine max, gmx_kegg)	Not acquired (full-scan MS1 only)	Level 3 (putatively characterized; m/z match only, no MS/MS or standards)	None	-2.58487	0.629225	0.796304	No significant change
CD	745.421	842.246	M+Na[1+]	0.0125167	16.8	C03427	Prephytoene diphosphate	3	KEGG (Glycine max, gmx_kegg)	Not acquired (full-scan MS1 only)	Level 3 (putatively characterized; m/z match only, no MS/MS or standards)	None	-3.64324	0.0251803	0.170973	Downregulated
CD	745.543	894.512	M+Na[1+]	0.0125167	16.8	C03427	Prephytoene diphosphate		KEGG (Glycine max, gmx_kegg)	Not acquired (full-scan MS1 only)	Level 3 (putatively characterized; m/z match only, no MS/MS or standards)	None	-9.27064	0.000760571	0.0213724	Downregulated
CD	746.804	785.806	M+Na[1+]	0.2504	335.3	C19848	Adenylated molybdopterin	1	KEGG (Glycine max, gmx_kegg)	Not acquired (full-scan MS1 only)	Level 3 (putatively characterized; m/z match only, no MS/MS or standards)	None	6.30386	0.0143955	0.121626	Upregulated	Folate biosynthesis
CD	746.991	644.86	M+Na[1+]	0.2504	335.2	C19848	Adenylated molybdopterin		KEGG (Glycine max, gmx_kegg)	Not acquired (full-scan MS1 only)	Level 3 (putatively characterized; m/z match only, no MS/MS or standards)	None	-3.65484	0.534242	0.724173	No significant change	Folate biosynthesis
CD	746.992	630.615	M+Na[1+]	0.2504	335.2	C19848	Adenylated molybdopterin	1	KEGG (Glycine max, gmx_kegg)	Not acquired (full-scan MS1 only)	Level 3 (putatively characterized; m/z match only, no MS/MS or standards)	None	-1.15545	0.496519	0.69867	No significant change	Folate biosynthesis
CD	753.411	743.794	M(S34)+H[1+]	0.223617	296.8	C16695	Plastoquinol-9	1	KEGG (Glycine max, gmx_kegg)	Not acquired (full-scan MS1 only)	Level 3 (putatively characterized; m/z match only, no MS/MS or standards)	None	6.77763	0.0259544	0.173848	Upregulated	Ubiquinone and other terpenoid-quinone biosynthesis
CD	768.414	507.619	M+Na[1+]	0.333156	433.6	C00005	NADPH	3	KEGG (Glycine max, gmx_kegg)	Not acquired (full-scan MS1 only)	Level 3 (putatively characterized; m/z match only, no MS/MS or standards)	None	0.98672	0.932514	0.969983	No significant change
CD	777.718	712.188	M+NaCl[1+]	0.0835106	107.4	C02739	1-(5-Phospho-D-ribosyl)-ATP		KEGG (Glycine max, gmx_kegg)	Not acquired (full-scan MS1 only)	Level 3 (putatively characterized; m/z match only, no MS/MS or standards)	None	6.91992	0.0615296	0.286817	No significant change
CD	777.887	827.142	M+NaCl[1+]	0.0835106	107.4	C02739	1-(5-Phospho-D-ribosyl)-ATP	2	KEGG (Glycine max, gmx_kegg)	Not acquired (full-scan MS1 only)	Level 3 (putatively characterized; m/z match only, no MS/MS or standards)	None	-0.683526	0.455283	0.679044	No significant change
CD	802.087	750.384	M-H4O2+H[1+]	0.0558923	69.7	C00136	Butanoyl-CoA	2	KEGG (Glycine max, gmx_kegg)	Not acquired (full-scan MS1 only)	Level 3 (putatively characterized; m/z match only, no MS/MS or standards)	None	0.539424	0.825158	0.906211	No significant change
CD	806.387	818.272	M-H2O+H[1+]	0.248898	308.7	C00100	Propanoyl-CoA	1	KEGG (Glycine max, gmx_kegg)	Not acquired (full-scan MS1 only)	Level 3 (putatively characterized; m/z match only, no MS/MS or standards)	None	1.67536	0.693842	0.83754	No significant change
CD	813.486	830.731	M+Na[1+]	0.00975092	12	C04145	all-trans-Nonaprenyl diphosphate	1	KEGG (Glycine max, gmx_kegg)	Not acquired (full-scan MS1 only)	Level 3 (putatively characterized; m/z match only, no MS/MS or standards)	None	-0.627324	0.46138	0.679953	No significant change	Terpenoid backbone biosynthesis; Ubiquinone and other terpenoid-quinone biosynthesis
CD	822.029	713.571	M+H[1+]	0.103755	126.2	C00894	Propenoyl-CoA	3	KEGG (Glycine max, gmx_kegg)	Not acquired (full-scan MS1 only)	Level 3 (putatively characterized; m/z match only, no MS/MS or standards)	None	-2.33946	0.407972	0.64469	No significant change
CD	829.428	757.329	M+K[1+]	0.0414699	50	C04145	all-trans-Nonaprenyl diphosphate	1	KEGG (Glycine max, gmx_kegg)	Not acquired (full-scan MS1 only)	Level 3 (putatively characterized; m/z match only, no MS/MS or standards)	None	0.0972349	0.531297	0.722787	No significant change
CD	829.545	281.359	M+K[1+]	0.0414699	50	C04145	all-trans-Nonaprenyl diphosphate		KEGG (Glycine max, gmx_kegg)	Not acquired (full-scan MS1 only)	Level 3 (putatively characterized; m/z match only, no MS/MS or standards)	None	-3.09103	0.651422	0.810247	No significant change
CD	834.495	604.983	M-H2O+H[1+]	0.325566	390.1	C02939	3-Methylbutanoyl-CoA	3	KEGG (Glycine max, gmx_kegg)	Not acquired (full-scan MS1 only)	Level 3 (putatively characterized; m/z match only, no MS/MS or standards)	None	-4.11648	0.0156416	0.129418	Downregulated	Butanoate metabolism; Fatty acid degradation; Glyoxylate and dicarboxylate metabolism; Lysine degradation; Pyruvate metabolism; Terpenoid backbone biosynthesis; Tryptophan metabolism; Valine, leucine and isoleucine degradation
CD	835.23	812.727	M[1+]	0.0885259	106	C00877	Crotonoyl-CoA	5	KEGG (Glycine max, gmx_kegg)	Not acquired (full-scan MS1 only)	Level 3 (putatively characterized; m/z match only, no MS/MS or standards)	None	2.85047	0.295131	0.576067	No significant change
CD	836.024	761.168	M+H[1+]	0.124212	148.6	C00877	Crotonoyl-CoA	6	KEGG (Glycine max, gmx_kegg)	Not acquired (full-scan MS1 only)	Level 3 (putatively characterized; m/z match only, no MS/MS or standards)	None	-1.67314	0.619153	0.788929	No significant change
CD	836.717	834.028	M+H[1+]	0.338264	404.3	C01260	P1,P4-Bis(5'-adenosyl)tetraphosphate	1	KEGG (Glycine max, gmx_kegg)	Not acquired (full-scan MS1 only)	Level 3 (putatively characterized; m/z match only, no MS/MS or standards)	None	-0.00372072	0.53066	0.722787	No significant change
CD	844.656	613.998	M-H2O+H[1+]	0.421959	499.6	C05778	Sirohydrochlorin		KEGG (Glycine max, gmx_kegg)	Not acquired (full-scan MS1 only)	Level 3 (putatively characterized; m/z match only, no MS/MS or standards)	None	-4.82059	0.332434	0.596296	No significant change
CD	844.866	279.6	M-H2O+H[1+]	0.421959	499.4	C05778	Sirohydrochlorin	1	KEGG (Glycine max, gmx_kegg)	Not acquired (full-scan MS1 only)	Level 3 (putatively characterized; m/z match only, no MS/MS or standards)	None	-0.311355	0.920097	0.966853	No significant change
CD	852.572	840.989	M+H[1+]	0.391983	459.8	C02939	3-Methylbutanoyl-CoA	5	KEGG (Glycine max, gmx_kegg)	Not acquired (full-scan MS1 only)	Level 3 (putatively characterized; m/z match only, no MS/MS or standards)	None	-1.33012	0.212857	0.533644	No significant change
CD	857.162	751.77	M(S34)+H[1+]	0.127323	148.5	C01024	Hydroxymethylbilane	1	KEGG (Glycine max, gmx_kegg)	Not acquired (full-scan MS1 only)	Level 3 (putatively characterized; m/z match only, no MS/MS or standards)	None	-0.0554493	0.980805	0.989674	No significant change
CD	859.499	731.592	M+Na[1+]	0.234343	272.7	C01051	Uroporphyrinogen III	2	KEGG (Glycine max, gmx_kegg)	Not acquired (full-scan MS1 only)	Level 3 (putatively characterized; m/z match only, no MS/MS or standards)	None	5.41471	0.0490235	0.243806	Upregulated
CD	859.804	691.233	M+Na[1+]	0.342305	398.1	C00136	Butanoyl-CoA	2	KEGG (Glycine max, gmx_kegg)	Not acquired (full-scan MS1 only)	Level 3 (putatively characterized; m/z match only, no MS/MS or standards)	None	0.255795	0.557573	0.748971	No significant change
CD	860.076	749.534	M-HCOOK+H[1+]	0.132255	153.8	C00406	Feruloyl-CoA	3	KEGG (Glycine max, gmx_kegg)	Not acquired (full-scan MS1 only)	Level 3 (putatively characterized; m/z match only, no MS/MS or standards)	None	5.11648	0.0901802	0.370436	No significant change	Biosynthesis of various plant secondary metabolites; Cutin, suberine and wax biosynthesis; Flavonoid biosynthesis; Phenylpropanoid biosynthesis
CD	861.776	580.218	M-H2O+H[1+]	0.38785	450.1	C05269	3-Oxohexanoyl-CoA	4	KEGG (Glycine max, gmx_kegg)	Not acquired (full-scan MS1 only)	Level 3 (putatively characterized; m/z match only, no MS/MS or standards)	None	-0.70117	0.736892	0.862169	No significant change
CD	863.744	610.631	M-H2O+H[1+]	0.39955	462.6	C00527	Glutaryl-CoA	1	KEGG (Glycine max, gmx_kegg)	Not acquired (full-scan MS1 only)	Level 3 (putatively characterized; m/z match only, no MS/MS or standards)	None	-4.06767	0.563362	0.752281	No significant change
CD	867.838	757.194	M+NaCl[1+]	0.000427802	0.5	C00024	Acetyl-CoA		KEGG (Glycine max, gmx_kegg)	Not acquired (full-scan MS1 only)	Level 3 (putatively characterized; m/z match only, no MS/MS or standards)	None	7.15625	0.0475689	0.240595	Upregulated
CD	868.092	789.236	M+NaCl[1+]	0.000427802	0.5	C00024	Acetyl-CoA	6	KEGG (Glycine max, gmx_kegg)	Not acquired (full-scan MS1 only)	Level 3 (putatively characterized; m/z match only, no MS/MS or standards)	None	4.82996	0.0628138	0.288702	No significant change
CD	875.689	612.965	M-H2O+H[1+]	0.156958	179.2	C05306	Chlorophyll a	3	KEGG (Glycine max, gmx_kegg)	Not acquired (full-scan MS1 only)	Level 3 (putatively characterized; m/z match only, no MS/MS or standards)	None	-1.57692	0.326599	0.593708	No significant change
CD	876.305	815.777	M-H2O+H[1+]	0.0885205	101	C01944	Octanoyl-CoA	13	KEGG (Glycine max, gmx_kegg)	Not acquired (full-scan MS1 only)	Level 3 (putatively characterized; m/z match only, no MS/MS or standards)	None	1.18051	0.938192	0.970384	No significant change
CD	876.317	732.349	M-H2O+H[1+]	0.0885205	101	C01944	Octanoyl-CoA		KEGG (Glycine max, gmx_kegg)	Not acquired (full-scan MS1 only)	Level 3 (putatively characterized; m/z match only, no MS/MS or standards)	None	5.71668	0.157341	0.49569	No significant change
CD	877.545	740.21	M-H4O2+H[1+]	0.300312	342.2	C00223	p-Coumaroyl-CoA	1	KEGG (Glycine max, gmx_kegg)	Not acquired (full-scan MS1 only)	Level 3 (putatively characterized; m/z match only, no MS/MS or standards)	None	-3.53697	0.111978	0.419424	No significant change
CD	877.838	692.006	M-H4O2+H[1+]	0.300312	342.1	C00223	p-Coumaroyl-CoA	1	KEGG (Glycine max, gmx_kegg)	Not acquired (full-scan MS1 only)	Level 3 (putatively characterized; m/z match only, no MS/MS or standards)	None	-1.34345	0.204278	0.529519	No significant change
CD	879.743	825.414	M-H2O+H[1+]	0.410477	466.6	C00540	L-Pipecolic acid	2	KEGG (Glycine max, gmx_kegg)	Not acquired (full-scan MS1 only)	Level 3 (putatively characterized; m/z match only, no MS/MS or standards)	None	0.994024	0.804739	0.89262	No significant change
CD	879.956	796.823	M-H2O+H[1+]	0.410477	466.5	C00540	L-Pipecolic acid		KEGG (Glycine max, gmx_kegg)	Not acquired (full-scan MS1 only)	Level 3 (putatively characterized; m/z match only, no MS/MS or standards)	None	7.28116	0.0410117	0.223386	Upregulated
CD	890	162.262	M-H2O+H[1+]	0.195545	219.7	C05267	3-Oxooctanoyl-CoA	5	KEGG (Glycine max, gmx_kegg)	Not acquired (full-scan MS1 only)	Level 3 (putatively characterized; m/z match only, no MS/MS or standards)	None	-0.919841	0.668256	0.82396	No significant change
CD	890.432	834.399	M-H2O+H[1+]	0.236495	265.6	C05267	3-Oxooctanoyl-CoA	6	KEGG (Glycine max, gmx_kegg)	Not acquired (full-scan MS1 only)	Level 3 (putatively characterized; m/z match only, no MS/MS or standards)	None	1.4936	0.919738	0.966853	No significant change
CD	892.516	445.986	M+H[1+]	0.304288	340.9	C05276	trans-Oct-2-enoyl-CoA	4	KEGG (Glycine max, gmx_kegg)	Not acquired (full-scan MS1 only)	Level 3 (putatively characterized; m/z match only, no MS/MS or standards)	None	-0.815721	0.597612	0.775436	No significant change
CD	893.118	358.14	M+H[1+]	0.424662	475.5	C05306	Chlorophyll a	4	KEGG (Glycine max, gmx_kegg)	Not acquired (full-scan MS1 only)	Level 3 (putatively characterized; m/z match only, no MS/MS or standards)	None	0.950749	0.758789	0.871531	No significant change
CD	893.423	826.627	M+Na[1+]	0.132653	148.5	C05797	Pheophytin a	7	KEGG (Glycine max, gmx_kegg)	Not acquired (full-scan MS1 only)	Level 3 (putatively characterized; m/z match only, no MS/MS or standards)	None	-3.1703	0.108332	0.411071	No significant change
CD	899.487	212.648	M-NH3+H[1+]	0.338993	376.9	C21913	Dihydro-4-coumaroyl-CoA	2	KEGG (Glycine max, gmx_kegg)	Not acquired (full-scan MS1 only)	Level 3 (putatively characterized; m/z match only, no MS/MS or standards)	None	2.1285	0.566194	0.753068	No significant change
CD	901.61	762.53	M+Na[1+]	0.294331	326.5	C05269	3-Oxohexanoyl-CoA		KEGG (Glycine max, gmx_kegg)	Not acquired (full-scan MS1 only)	Level 3 (putatively characterized; m/z match only, no MS/MS or standards)	None	8.26995	0.00151495	0.0293597	Upregulated	Fatty acid degradation
CD	901.863	738.749	M+Na[1+]	0.294331	326.4	C05269	3-Oxohexanoyl-CoA	3	KEGG (Glycine max, gmx_kegg)	Not acquired (full-scan MS1 only)	Level 3 (putatively characterized; m/z match only, no MS/MS or standards)	None	3.0286	0.622833	0.791201	No significant change	Fatty acid degradation
CD	901.89	487.951	M+Na[1+]	0.266985	296	C05269	3-Oxohexanoyl-CoA	3	KEGG (Glycine max, gmx_kegg)	Not acquired (full-scan MS1 only)	Level 3 (putatively characterized; m/z match only, no MS/MS or standards)	None	0.865108	0.972533	0.988487	No significant change
CD	902.129	889.961	M+Na[1+]	0.266985	296	C05269	3-Oxohexanoyl-CoA		KEGG (Glycine max, gmx_kegg)	Not acquired (full-scan MS1 only)	Level 3 (putatively characterized; m/z match only, no MS/MS or standards)	None	-7.29979	0.0398833	0.219654	Downregulated
CD	913.801	667.312	M+Na[1+]	0.392305	429.3	C05276	trans-Oct-2-enoyl-CoA	2	KEGG (Glycine max, gmx_kegg)	Not acquired (full-scan MS1 only)	Level 3 (putatively characterized; m/z match only, no MS/MS or standards)	None	-1.15719	0.662807	0.819961	No significant change
CD	916.098	440.739	M+Na[1+]	0.0379798	41.5	C03231	3-Methylglutaconyl-CoA	4	KEGG (Glycine max, gmx_kegg)	Not acquired (full-scan MS1 only)	Level 3 (putatively characterized; m/z match only, no MS/MS or standards)	None	-1.32942	0.385973	0.628634	No significant change
CD	918.665	692.214	M-H2O+H[1+]	0.438071	476.9	C05265	3-Oxodecanoyl-CoA	1	KEGG (Glycine max, gmx_kegg)	Not acquired (full-scan MS1 only)	Level 3 (putatively characterized; m/z match only, no MS/MS or standards)	None	-0.562801	0.748634	0.867613	No significant change
CD	918.918	523.774	M-H2O+H[1+]	0.438071	476.7	C05265	3-Oxodecanoyl-CoA		KEGG (Glycine max, gmx_kegg)	Not acquired (full-scan MS1 only)	Level 3 (putatively characterized; m/z match only, no MS/MS or standards)	None	4.56842	0.236175	0.551617	No significant change
CD	926.024	355.057	M-H2O+H[1+]	0.135342	146.2	C00406	Feruloyl-CoA	3	KEGG (Glycine max, gmx_kegg)	Not acquired (full-scan MS1 only)	Level 3 (putatively characterized; m/z match only, no MS/MS or standards)	None	0.424778	0.955772	0.980161	No significant change
CD	932.231	780.149	M+Na[1+]	0.158209	169.7	C05266	(S)-3-Hydroxyoctanoyl-CoA		KEGG (Glycine max, gmx_kegg)	Not acquired (full-scan MS1 only)	Level 3 (putatively characterized; m/z match only, no MS/MS or standards)	None	6.56957	0.0853263	0.359434	No significant change
CD	932.362	745.98	M+Na[1+]	0.158209	169.7	C05266	(S)-3-Hydroxyoctanoyl-CoA	5	KEGG (Glycine max, gmx_kegg)	Not acquired (full-scan MS1 only)	Level 3 (putatively characterized; m/z match only, no MS/MS or standards)	None	4.05646	0.302532	0.577554	No significant change
CD	936.152	718.825	M-HCOOK+H[1+]	0.218341	233.2	C05259	3-Oxopalmitoyl-CoA	4	KEGG (Glycine max, gmx_kegg)	Not acquired (full-scan MS1 only)	Level 3 (putatively characterized; m/z match only, no MS/MS or standards)	None	0.306721	0.922523	0.967932	No significant change	Fatty acid degradation
CD	936.344	766.931	M+Na[1+]	0.202947	216.7	C00223	p-Coumaroyl-CoA	3	KEGG (Glycine max, gmx_kegg)	Not acquired (full-scan MS1 only)	Level 3 (putatively characterized; m/z match only, no MS/MS or standards)	None	5.61926	0.0922564	0.37585	No significant change
CD	938.479	742.342	M-CO+H[1+]	0.189464	201.9	C05262	(S)-3-Hydroxydodecanoyl-CoA	6	KEGG (Glycine max, gmx_kegg)	Not acquired (full-scan MS1 only)	Level 3 (putatively characterized; m/z match only, no MS/MS or standards)	None	6.49765	0.028938	0.184345	Upregulated	Fatty acid degradation
CD	940.214	840.745	M-H4O2+H[1+]	0.070267	74.7	C05273	trans-Tetradec-2-enoyl-CoA	1	KEGG (Glycine max, gmx_kegg)	Not acquired (full-scan MS1 only)	Level 3 (putatively characterized; m/z match only, no MS/MS or standards)	None	-1.70449	0.194969	0.529519	No significant change
CD	944.575	469.98	M+Na[1+]	0.334277	353.9	C05274	Decanoyl-CoA	5	KEGG (Glycine max, gmx_kegg)	Not acquired (full-scan MS1 only)	Level 3 (putatively characterized; m/z match only, no MS/MS or standards)	None	-1.96766	0.749066	0.867613	No significant change
CD	946.238	595.943	M-CO+H[1+]	0.052807	55.8	C00411	Sinapoyl-CoA	5	KEGG (Glycine max, gmx_kegg)	Not acquired (full-scan MS1 only)	Level 3 (putatively characterized; m/z match only, no MS/MS or standards)	None	3.36482	0.38938	0.629676	No significant change
CD	946.302	326.308	M-H2O+H[1+]	0.0433444	45.8	C05263	3-Oxododecanoyl-CoA	3	KEGG (Glycine max, gmx_kegg)	Not acquired (full-scan MS1 only)	Level 3 (putatively characterized; m/z match only, no MS/MS or standards)	None	-1.6677	0.575071	0.759441	No significant change
CD	952.411	264.738	M+Na[1+]	0.275134	288.9	C00323	Caffeoyl-CoA	1	KEGG (Glycine max, gmx_kegg)	Not acquired (full-scan MS1 only)	Level 3 (putatively characterized; m/z match only, no MS/MS or standards)	None	2.61537	0.404768	0.642358	No significant change
CD	952.678	789.162	M+Na[1+]	0.275134	288.8	C00323	Caffeoyl-CoA	2	KEGG (Glycine max, gmx_kegg)	Not acquired (full-scan MS1 only)	Level 3 (putatively characterized; m/z match only, no MS/MS or standards)	None	2.70403	0.772754	0.877164	No significant change
CD	955.389	196.97	M+K[1+]	0.216126	226.2	C00748	Siroheme	1	KEGG (Glycine max, gmx_kegg)	Not acquired (full-scan MS1 only)	Level 3 (putatively characterized; m/z match only, no MS/MS or standards)	None	-0.891192	0.778383	0.880074	No significant change
CD	956.063	506.818	M-H2O+H[1+]	0.103741	108.5	C00411	Sinapoyl-CoA		KEGG (Glycine max, gmx_kegg)	Not acquired (full-scan MS1 only)	Level 3 (putatively characterized; m/z match only, no MS/MS or standards)	None	-4.16032	0.439441	0.670204	No significant change
CD	956.274	227.375	M-H2O+H[1+]	0.103741	108.5	C00411	Sinapoyl-CoA	1	KEGG (Glycine max, gmx_kegg)	Not acquired (full-scan MS1 only)	Level 3 (putatively characterized; m/z match only, no MS/MS or standards)	None	-1.56269	0.577494	0.761964	No significant change
CD	960.335	166.337	M-C3H4O2+H[1+]	0.0121343	12.6	C00510	Oleoyl-CoA	6	KEGG (Glycine max, gmx_kegg)	Not acquired (full-scan MS1 only)	Level 3 (putatively characterized; m/z match only, no MS/MS or standards)	None	0.216287	0.691148	0.83754	No significant change
CD	960.621	785.083	M-H2O+H[1+]	0.310313	323	C02593	Tetradecanoyl-CoA	6	KEGG (Glycine max, gmx_kegg)	Not acquired (full-scan MS1 only)	Level 3 (putatively characterized; m/z match only, no MS/MS or standards)	None	4.82597	0.206449	0.529519	No significant change
CD	962.456	777.875	M(Cl37)+H[1+]	0.221235	229.9	C16339	(+)-7-Isojasmonic acid CoA	3	KEGG (Glycine max, gmx_kegg)	Not acquired (full-scan MS1 only)	Level 3 (putatively characterized; m/z match only, no MS/MS or standards)	None	5.71631	0.0332358	0.201721	Upregulated	Biosynthesis of various plant secondary metabolites; Phenylpropanoid biosynthesis
CD	970.138	661.497	M-H2O+H[1+]	0.12015	123.8	C16335	OPC4-CoA	2	KEGG (Glycine max, gmx_kegg)	Not acquired (full-scan MS1 only)	Level 3 (putatively characterized; m/z match only, no MS/MS or standards)	None	0.453785	0.88886	0.950205	No significant change
CD	970.509	495.538	M-H2O+H[1+]	0.250848	258.5	C16335	OPC4-CoA	3	KEGG (Glycine max, gmx_kegg)	Not acquired (full-scan MS1 only)	Level 3 (putatively characterized; m/z match only, no MS/MS or standards)	None	-0.0726383	0.977468	0.989445	No significant change
CD	972.286	501.177	M+Na[1+]	0.0142059	14.6	C01832	Lauroyl-CoA	2	KEGG (Glycine max, gmx_kegg)	Not acquired (full-scan MS1 only)	Level 3 (putatively characterized; m/z match only, no MS/MS or standards)	None	0.928652	0.766369	0.87459	No significant change
CD	978.383	463.077	M+HCOONa[1+]	0.174008	177.9	C05266	(S)-3-Hydroxyoctanoyl-CoA	5	KEGG (Glycine max, gmx_kegg)	Not acquired (full-scan MS1 only)	Level 3 (putatively characterized; m/z match only, no MS/MS or standards)	None	-0.339624	0.879994	0.944793	No significant change
CD	991.995	249.858	M+H[1+]	0.30532	307.8	C05261	3-Oxotetradecanoyl-CoA	3	KEGG (Glycine max, gmx_kegg)	Not acquired (full-scan MS1 only)	Level 3 (putatively characterized; m/z match only, no MS/MS or standards)	None	3.47816	0.253662	0.552988	No significant change
CD	996.119	831.129	M(S34)+H[1+]	0.192341	193.1	C05260	(S)-3-Hydroxytetradecanoyl-CoA	3	KEGG (Glycine max, gmx_kegg)	Not acquired (full-scan MS1 only)	Level 3 (putatively characterized; m/z match only, no MS/MS or standards)	None	0.423915	0.605618	0.778802	No significant change
CD	997.999	718.979	M+Na[1+]	0.288132	288.7	C05273	trans-Tetradec-2-enoyl-CoA	3	KEGG (Glycine max, gmx_kegg)	Not acquired (full-scan MS1 only)	Level 3 (putatively characterized; m/z match only, no MS/MS or standards)	None	1.32579	0.980627	0.989674	No significant change
CD	1004.07	334.883	M-H2O+H[1+]	0.263386	262.3	C05258	(S)-3-Hydroxyhexadecanoyl-CoA	4	KEGG (Glycine max, gmx_kegg)	Not acquired (full-scan MS1 only)	Level 3 (putatively characterized; m/z match only, no MS/MS or standards)	None	-1.76709	0.663865	0.820588	No significant change
CD	1007.8	512.017	M+Na[1+]	0.432706	429.4	C16336	trans-2-Enoyl-OPC4-CoA	3	KEGG (Glycine max, gmx_kegg)	Not acquired (full-scan MS1 only)	Level 3 (putatively characterized; m/z match only, no MS/MS or standards)	None	0.182951	0.996779	0.998017	No significant change
CD	1010.33	759.497	M-H2O+H[1+]	0.00634038	6.3	C03035	gamma-Linolenoyl-CoA	3	KEGG (Glycine max, gmx_kegg)	Not acquired (full-scan MS1 only)	Level 3 (putatively characterized; m/z match only, no MS/MS or standards)	None	3.8479	0.469021	0.685102	No significant change
CD	1011.8	738.397	M-H2O+H[1+]	0.469969	464.5	C16334	3-Oxo-OPC6-CoA	2	KEGG (Glycine max, gmx_kegg)	Not acquired (full-scan MS1 only)	Level 3 (putatively characterized; m/z match only, no MS/MS or standards)	None	7.11511	0.0373861	0.211381	Upregulated
CD	1015.18	827.182	M(C13)+H[1+]	0.107064	105.5	C16332	trans-2-Enoyl-OPC6-CoA	1	KEGG (Glycine max, gmx_kegg)	Not acquired (full-scan MS1 only)	Level 3 (putatively characterized; m/z match only, no MS/MS or standards)	None	1.42982	0.901121	0.956436	No significant change
CD	1020.34	609.859	M+H[1+]	0.00546808	5.4	C05259	3-Oxopalmitoyl-CoA	1	KEGG (Glycine max, gmx_kegg)	Not acquired (full-scan MS1 only)	Level 3 (putatively characterized; m/z match only, no MS/MS or standards)	None	-1.46542	0.562025	0.752159	No significant change
CD	1023.78	821.08	M+Na[1+]	0.454583	444	C16338	3-Oxo-OPC4-CoA	1	KEGG (Glycine max, gmx_kegg)	Not acquired (full-scan MS1 only)	Level 3 (putatively characterized; m/z match only, no MS/MS or standards)	None	1.65937	0.967805	0.986378	No significant change
CD	1024.25	786.874	M-H2O+H[1+]	0.0559265	54.6	C16328	trans-2-Enoyl-OPC8-CoA	2	KEGG (Glycine max, gmx_kegg)	Not acquired (full-scan MS1 only)	Level 3 (putatively characterized; m/z match only, no MS/MS or standards)	None	4.34202	0.205036	0.529519	No significant change
CD	1024.28	116.761	M-H2O+H[1+]	0.0559265	54.6	C16328	trans-2-Enoyl-OPC8-CoA		KEGG (Glycine max, gmx_kegg)	Not acquired (full-scan MS1 only)	Level 3 (putatively characterized; m/z match only, no MS/MS or standards)	None	1.65017	0.462107	0.68035	No significant change
CD	1028.47	480.171	M+H[1+]	0.137346	133.5	C03035	gamma-Linolenoyl-CoA	4	KEGG (Glycine max, gmx_kegg)	Not acquired (full-scan MS1 only)	Level 3 (putatively characterized; m/z match only, no MS/MS or standards)	None	-1.51697	0.833588	0.91113	No significant change
CD	1030.58	482.786	M+H[1+]	0.230128	223.3	C02050	Linoleoyl-CoA	5	KEGG (Glycine max, gmx_kegg)	Not acquired (full-scan MS1 only)	Level 3 (putatively characterized; m/z match only, no MS/MS or standards)	None	-1.87741	0.502543	0.702993	No significant change
CD	1031.86	235.832	M[1+]	0.499724	484.3	C00510	Oleoyl-CoA	2	KEGG (Glycine max, gmx_kegg)	Not acquired (full-scan MS1 only)	Level 3 (putatively characterized; m/z match only, no MS/MS or standards)	None	-0.934147	0.716921	0.849832	No significant change
CD	1032.29	297.041	M(Cl37)+H[1+]	0.0650949	63.1	C02050	Linoleoyl-CoA		KEGG (Glycine max, gmx_kegg)	Not acquired (full-scan MS1 only)	Level 3 (putatively characterized; m/z match only, no MS/MS or standards)	None	5.09533	0.205033	0.529519	No significant change
CD	1032.41	181.759	M(Cl37)+H[1+]	0.0650949	63.1	C02050	Linoleoyl-CoA	3	KEGG (Glycine max, gmx_kegg)	Not acquired (full-scan MS1 only)	Level 3 (putatively characterized; m/z match only, no MS/MS or standards)	None	-0.273338	0.906193	0.957718	No significant change
CD	1035.94	623.468	M+Na[1+]	0.33102	319.5	C16332	trans-2-Enoyl-OPC6-CoA	2	KEGG (Glycine max, gmx_kegg)	Not acquired (full-scan MS1 only)	Level 3 (putatively characterized; m/z match only, no MS/MS or standards)	None	1.1808	0.705524	0.842662	No significant change
CD	1039.67	872.595	M-H2O+H[1+]	0.404964	389.5	C16330	3-Oxo-OPC8-CoA		KEGG (Glycine max, gmx_kegg)	Not acquired (full-scan MS1 only)	Level 3 (putatively characterized; m/z match only, no MS/MS or standards)	None	-5.60053	0.21685	0.538323	No significant change
CD	1039.9	747.165	M-H2O+H[1+]	0.404964	389.4	C16330	3-Oxo-OPC8-CoA	1	KEGG (Glycine max, gmx_kegg)	Not acquired (full-scan MS1 only)	Level 3 (putatively characterized; m/z match only, no MS/MS or standards)	None	3.09465	0.615995	0.786928	No significant change
CD	1040.32	777.491	M-H2O+H[1+]	0.0221785	21.3	C16330	3-Oxo-OPC8-CoA	2	KEGG (Glycine max, gmx_kegg)	Not acquired (full-scan MS1 only)	Level 3 (putatively characterized; m/z match only, no MS/MS or standards)	None	3.31785	0.50888	0.70654	No significant change
CD	1040.55	219.607	M-H2O+H[1+]	0.0221785	21.3	C16330	3-Oxo-OPC8-CoA	1	KEGG (Glycine max, gmx_kegg)	Not acquired (full-scan MS1 only)	Level 3 (putatively characterized; m/z match only, no MS/MS or standards)	None	3.50702	0.319055	0.588304	No significant change
CD	1048.36	820.133	M+H2O+H[1+]	0.000641487	0.6	C02050	Linoleoyl-CoA	2	KEGG (Glycine max, gmx_kegg)	Not acquired (full-scan MS1 only)	Level 3 (putatively characterized; m/z match only, no MS/MS or standards)	None	3.5387	0.53144	0.722787	No significant change
CD	1050.37	699.775	M+Na[1+]	0.0529223	50.4	C03035	gamma-Linolenoyl-CoA	3	KEGG (Glycine max, gmx_kegg)	Not acquired (full-scan MS1 only)	Level 3 (putatively characterized; m/z match only, no MS/MS or standards)	None	1.73627	0.666817	0.822869	No significant change	Biosynthesis of unsaturated fatty acids
CD	1054.25	633.102	M+Na[1+]	0.104274	98.9	C00510	Oleoyl-CoA	2	KEGG (Glycine max, gmx_kegg)	Not acquired (full-scan MS1 only)	Level 3 (putatively characterized; m/z match only, no MS/MS or standards)	None	-0.0448662	0.941018	0.970384	No significant change
CD	1080.56	574.035	M+Na[1+]	0.262906	243.3	C16330	3-Oxo-OPC8-CoA	1	KEGG (Glycine max, gmx_kegg)	Not acquired (full-scan MS1 only)	Level 3 (putatively characterized; m/z match only, no MS/MS or standards)	None	-5.34745	0.310246	0.581967	No significant change
CD	1142.23	206.29	M+HCOOK[1+]	0.0400371	35.1	C16330	3-Oxo-OPC8-CoA	1	KEGG (Glycine max, gmx_kegg)	Not acquired (full-scan MS1 only)	Level 3 (putatively characterized; m/z match only, no MS/MS or standards)	None	2.44875	0.371753	0.620423	No significant change
CD	1214.62	178.994	M+HCOONa[1+]	0.120614	99.3	C21932	Cerotoyl-CoA	1	KEGG (Glycine max, gmx_kegg)	Not acquired (full-scan MS1 only)	Level 3 (putatively characterized; m/z match only, no MS/MS or standards)	None	-2.3261	0.305204	0.579449	No significant change
GH	116.857	618.393	M+H[1+]	0.0475773	407.1	C00122	Fumarate		KEGG (Glycine max, gmx_kegg)	Not acquired (full-scan MS1 only)	Level 3 (putatively characterized; m/z match only, no MS/MS or standards)	None	-1.09926	0.619887	0.775068	No significant change
GH	116.971	301.015	M+H[1+]	0.0475773	406.7	C00122	Fumarate	2	KEGG (Glycine max, gmx_kegg)	Not acquired (full-scan MS1 only)	Level 3 (putatively characterized; m/z match only, no MS/MS or standards)	None	-4.49953	0.113513	0.584404	No significant change
GH	132.923	225.059	M+H[1+]	0.0328867	247.4	C00036	Oxaloacetate		KEGG (Glycine max, gmx_kegg)	Not acquired (full-scan MS1 only)	Level 3 (putatively characterized; m/z match only, no MS/MS or standards)	None	5.75495	0.202976	0.584404	No significant change
GH	132.98	830.015	M+H[1+]	0.0328867	247.3	C00036	Oxaloacetate	2	KEGG (Glycine max, gmx_kegg)	Not acquired (full-scan MS1 only)	Level 3 (putatively characterized; m/z match only, no MS/MS or standards)	None	0.0105924	0.872405	0.938966	No significant change
GH	140.996	363.686	M-H2O+H[1+]	0.0339485	240.8	C00337	(S)-Dihydroorotate	6	KEGG (Glycine max, gmx_kegg)	Not acquired (full-scan MS1 only)	Level 3 (putatively characterized; m/z match only, no MS/MS or standards)	None	-4.79429	0.239593	0.584404	No significant change
GH	157.981	614.785	M-H2O+H[1+]	0.0402014	254.5	C01041	Monodehydroascorbate	5	KEGG (Glycine max, gmx_kegg)	Not acquired (full-scan MS1 only)	Level 3 (putatively characterized; m/z match only, no MS/MS or standards)	None	0.964403	0.987811	0.992179	No significant change
GH	187.056	735.032	M-H2O+H[1+]	0.0222138	118.8	C03657	1,4-Dihydroxy-2-naphthoate		KEGG (Glycine max, gmx_kegg)	Not acquired (full-scan MS1 only)	Level 3 (putatively characterized; m/z match only, no MS/MS or standards)	None	-5.94993	0.12096	0.584404	No significant change	Glycine, serine and threonine metabolism; Phenylalanine, tyrosine and tryptophan biosynthesis; Tryptophan metabolism; Ubiquinone and other terpenoid-quinone biosynthesis
GH	187.061	632.275	M-H2O+H[1+]	0.0222138	118.8	C03657	1,4-Dihydroxy-2-naphthoate	11	KEGG (Glycine max, gmx_kegg)	Not acquired (full-scan MS1 only)	Level 3 (putatively characterized; m/z match only, no MS/MS or standards)	None	-6.41661	0.0187902	0.403771	Downregulated	Glycine, serine and threonine metabolism; Phenylalanine, tyrosine and tryptophan biosynthesis; Tryptophan metabolism; Ubiquinone and other terpenoid-quinone biosynthesis
GH	219.051	499.586	M+H[1+]	0.0616576	281.5	C00978	N-Acetylserotonin	8	KEGG (Glycine max, gmx_kegg)	Not acquired (full-scan MS1 only)	Level 3 (putatively characterized; m/z match only, no MS/MS or standards)	None	0.261167	0.925562	0.965803	No significant change
GH	242.981	495.951	M+Na[1+]	0.0335255	138	C01267	3-(Imidazol-4-yl)-2-oxopropyl phosphate	21	KEGG (Glycine max, gmx_kegg)	Not acquired (full-scan MS1 only)	Level 3 (putatively characterized; m/z match only, no MS/MS or standards)	None	-3.32207	0.180257	0.584404	No significant change
GH	247.091	795.99	M+Na[1+]	0.0218645	88.5	C05651	5-Hydroxykynurenine	10	KEGG (Glycine max, gmx_kegg)	Not acquired (full-scan MS1 only)	Level 3 (putatively characterized; m/z match only, no MS/MS or standards)	None	6.05964	0.161846	0.584404	No significant change
GH	248.931	745.977	M-H2O+H[1+]	0.0249308	100.2	C00236	3-Phospho-D-glyceroyl phosphate	5	KEGG (Glycine max, gmx_kegg)	Not acquired (full-scan MS1 only)	Level 3 (putatively characterized; m/z match only, no MS/MS or standards)	None	-2.29334	0.699955	0.821334	No significant change	Carbon fixation by Calvin cycle; Glycolysis or Gluconeogenesis
GH	249.093	700.526	M-H2O+H[1+]	0.0249308	100.1	C00236	3-Phospho-D-glyceroyl phosphate		KEGG (Glycine max, gmx_kegg)	Not acquired (full-scan MS1 only)	Level 3 (putatively characterized; m/z match only, no MS/MS or standards)	None	-3.54973	0.522226	0.704434	No significant change	Carbon fixation by Calvin cycle; Glycolysis or Gluconeogenesis
GH	253.066	889.277	M-H2O+H[1+]	0.0165011	65.2	C01477	Apigenin	16	KEGG (Glycine max, gmx_kegg)	Not acquired (full-scan MS1 only)	Level 3 (putatively characterized; m/z match only, no MS/MS or standards)	None	-1.49156	0.491081	0.680808	No significant change
GH	255.088	158.574	M-H2O+H[1+]	0.0230771	90.5	C00509	Naringenin	16	KEGG (Glycine max, gmx_kegg)	Not acquired (full-scan MS1 only)	Level 3 (putatively characterized; m/z match only, no MS/MS or standards)	None	-6.87918	0.175838	0.584404	No significant change
GH	262.185	870.849	M+H[1+]	0.0566789	216.2	C08334	Lotaustralin	4	KEGG (Glycine max, gmx_kegg)	Not acquired (full-scan MS1 only)	Level 3 (putatively characterized; m/z match only, no MS/MS or standards)	None	-3.08793	0.179617	0.584404	No significant change
GH	269.142	883.637	M-H2O+H[1+]	0.0610876	227	C00786	(-)-Vestitone	11	KEGG (Glycine max, gmx_kegg)	Not acquired (full-scan MS1 only)	Level 3 (putatively characterized; m/z match only, no MS/MS or standards)	None	7.11065	0.00295691	0.150771	Upregulated	Diterpenoid biosynthesis; Flavone and flavonol biosynthesis; Flavonoid biosynthesis; Isoflavonoid biosynthesis; Purine metabolism
GH	282.98	577.253	M-H2O+H[1+]	0.0547593	193.5	C05640	Cinnavalininate	22	KEGG (Glycine max, gmx_kegg)	Not acquired (full-scan MS1 only)	Level 3 (putatively characterized; m/z match only, no MS/MS or standards)	None	-1.3219	0.692496	0.816156	No significant change
GH	286.946	711.394	M+H[1+]	0.00732023	25.5	C00786	(-)-Vestitone		KEGG (Glycine max, gmx_kegg)	Not acquired (full-scan MS1 only)	Level 3 (putatively characterized; m/z match only, no MS/MS or standards)	None	-1.07013	0.801929	0.892365	No significant change	Diterpenoid biosynthesis; Flavone and flavonol biosynthesis; Isoflavonoid biosynthesis; Purine metabolism
GH	287.099	642.378	M+H[1+]	0.00732023	25.5	C00786	(-)-Vestitone	16	KEGG (Glycine max, gmx_kegg)	Not acquired (full-scan MS1 only)	Level 3 (putatively characterized; m/z match only, no MS/MS or standards)	None	0.550049	0.991022	0.99371	No significant change	Diterpenoid biosynthesis; Flavone and flavonol biosynthesis; Isoflavonoid biosynthesis; Purine metabolism
GH	291.095	349.63	M-H2O+H[1+]	0.0578231	198.6	C00365	dUMP	12	KEGG (Glycine max, gmx_kegg)	Not acquired (full-scan MS1 only)	Level 3 (putatively characterized; m/z match only, no MS/MS or standards)	None	4.43177	0.204634	0.584404	No significant change
GH	292.033	436.665	M+Na[1+]	0.0139811	47.9	C04133	N-Acetyl-L-glutamate 5-phosphate	1	KEGG (Glycine max, gmx_kegg)	Not acquired (full-scan MS1 only)	Level 3 (putatively characterized; m/z match only, no MS/MS or standards)	None	-0.789552	0.74012	0.851115	No significant change
GH	293.03	870.098	M-H2O+H[1+]	0.0478535	163.3	C01182	D-Ribulose 1,5-bisphosphate	13	KEGG (Glycine max, gmx_kegg)	Not acquired (full-scan MS1 only)	Level 3 (putatively characterized; m/z match only, no MS/MS or standards)	None	-4.92904	0.0582322	0.584404	No significant change
GH	298.036	725.026	M+H[1+]	0.0611077	205	C00170	5'-Methylthioadenosine	1	KEGG (Glycine max, gmx_kegg)	Not acquired (full-scan MS1 only)	Level 3 (putatively characterized; m/z match only, no MS/MS or standards)	None	-0.634544	0.629273	0.780467	No significant change
GH	299.927	765.644	M+H[1+]	0.0869902	290	C04752	4-Amino-5-hydroxymethyl-2-methylpyrimidine diphosphate	1	KEGG (Glycine max, gmx_kegg)	Not acquired (full-scan MS1 only)	Level 3 (putatively characterized; m/z match only, no MS/MS or standards)	None	-5.40999	0.0280598	0.498612	Downregulated	Thiamine metabolism
GH	306.972	847.605	M+Na[1+]	0.0859139	279.9	C00814	Biochanin A	14	KEGG (Glycine max, gmx_kegg)	Not acquired (full-scan MS1 only)	Level 3 (putatively characterized; m/z match only, no MS/MS or standards)	None	4.75152	0.259277	0.584404	No significant change
GH	306.975	882.445	M+Na[1+]	0.0831592	270.9	C00814	Biochanin A	17	KEGG (Glycine max, gmx_kegg)	Not acquired (full-scan MS1 only)	Level 3 (putatively characterized; m/z match only, no MS/MS or standards)	None	3.8627	0.882004	0.941303	No significant change
GH	307.045	697.127	M-CO+H[1+]	0.0235865	76.8	C00455	Nicotinamide D-ribonucleotide	15	KEGG (Glycine max, gmx_kegg)	Not acquired (full-scan MS1 only)	Level 3 (putatively characterized; m/z match only, no MS/MS or standards)	None	-2.76313	0.31683	0.584404	No significant change
GH	309.041	777.491	M+H[1+]	0.00679784	22	C00365	dUMP	11	KEGG (Glycine max, gmx_kegg)	Not acquired (full-scan MS1 only)	Level 3 (putatively characterized; m/z match only, no MS/MS or standards)	None	-0.681387	0.957244	0.980591	No significant change
GH	310.934	203.995	M+Na[1+]	0.0150921	48.5	C00974	Dihydrokaempferol		KEGG (Glycine max, gmx_kegg)	Not acquired (full-scan MS1 only)	Level 3 (putatively characterized; m/z match only, no MS/MS or standards)	None	2.11144	0.402339	0.612457	No significant change
GH	311.068	792.828	M+Na[1+]	0.0150921	48.5	C00974	Dihydrokaempferol	20	KEGG (Glycine max, gmx_kegg)	Not acquired (full-scan MS1 only)	Level 3 (putatively characterized; m/z match only, no MS/MS or standards)	None	1.48621	0.435232	0.625434	No significant change
GH	311.204	883.028	M+Na[1+]	0.0150921	48.5	C00974	Dihydrokaempferol		KEGG (Glycine max, gmx_kegg)	Not acquired (full-scan MS1 only)	Level 3 (putatively characterized; m/z match only, no MS/MS or standards)	None	1.62638	0.429112	0.623062	No significant change
GH	316.993	712.977	M(C13)+3H[3+]	0.0421133	132.9	C03221	2-trans-Dodecenoyl-CoA	1	KEGG (Glycine max, gmx_kegg)	Not acquired (full-scan MS1 only)	Level 3 (putatively characterized; m/z match only, no MS/MS or standards)	None	-0.24104	0.940254	0.97235	No significant change
GH	317.139	687.259	M(C13)+3H[3+]	0.0421133	132.8	C03221	2-trans-Dodecenoyl-CoA	7	KEGG (Glycine max, gmx_kegg)	Not acquired (full-scan MS1 only)	Level 3 (putatively characterized; m/z match only, no MS/MS or standards)	None	-1.81385	0.503817	0.691687	No significant change
GH	322.007	624.259	M+Na[1+]	0.0108059	33.6	C04752	4-Amino-5-hydroxymethyl-2-methylpyrimidine diphosphate	4	KEGG (Glycine max, gmx_kegg)	Not acquired (full-scan MS1 only)	Level 3 (putatively characterized; m/z match only, no MS/MS or standards)	None	-7.06554	0.00142969	0.121374	Downregulated	Pantothenate and CoA biosynthesis; Thiamine metabolism
GH	322.162	69.2612	M+Na[1+]	0.0108059	33.5	C04752	4-Amino-5-hydroxymethyl-2-methylpyrimidine diphosphate		KEGG (Glycine max, gmx_kegg)	Not acquired (full-scan MS1 only)	Level 3 (putatively characterized; m/z match only, no MS/MS or standards)	None	3.09986	0.350966	0.584404	No significant change	Pantothenate and CoA biosynthesis; Thiamine metabolism
GH	322.868	852.151	M-H2O+H[1+]	0.125252	387.9	C00354	D-Fructose 1,6-bisphosphate	6	KEGG (Glycine max, gmx_kegg)	Not acquired (full-scan MS1 only)	Level 3 (putatively characterized; m/z match only, no MS/MS or standards)	None	0.885129	0.644396	0.790733	No significant change
GH	328.927	579.424	M+Na[1+]	0.0512967	156	C05906	Leucocyanidin		KEGG (Glycine max, gmx_kegg)	Not acquired (full-scan MS1 only)	Level 3 (putatively characterized; m/z match only, no MS/MS or standards)	None	1.67736	0.42625	0.62271	No significant change
GH	329.004	667.196	M+Na[1+]	0.0512967	155.9	C05906	Leucocyanidin		KEGG (Glycine max, gmx_kegg)	Not acquired (full-scan MS1 only)	Level 3 (putatively characterized; m/z match only, no MS/MS or standards)	None	3.99157	0.308815	0.584404	No significant change
GH	329.012	631.124	M+Na[1+]	0.0512967	155.9	C05906	Leucocyanidin	8	KEGG (Glycine max, gmx_kegg)	Not acquired (full-scan MS1 only)	Level 3 (putatively characterized; m/z match only, no MS/MS or standards)	None	-0.0994513	0.710023	0.828883	No significant change
GH	331.237	354.271	M-H2O+H[1+]	0.0462371	139.6	C06094	Gibberellin A53	6	KEGG (Glycine max, gmx_kegg)	Not acquired (full-scan MS1 only)	Level 3 (putatively characterized; m/z match only, no MS/MS or standards)	None	-2.27207	0.297091	0.584404	No significant change
GH	332.135	832.619	M+H[1+]	0.0599986	180.6	C00360	dAMP	4	KEGG (Glycine max, gmx_kegg)	Not acquired (full-scan MS1 only)	Level 3 (putatively characterized; m/z match only, no MS/MS or standards)	None	-1.01377	0.569547	0.737061	No significant change
GH	332.192	414.16	M+H[1+]	0.0599986	180.6	C00360	dAMP		KEGG (Glycine max, gmx_kegg)	Not acquired (full-scan MS1 only)	Level 3 (putatively characterized; m/z match only, no MS/MS or standards)	None	4.56006	0.282757	0.584404	No significant change
GH	333.113	387.046	M+Na[1+]	0.0911435	273.6	C04785	13(S)-HPOT	11	KEGG (Glycine max, gmx_kegg)	Not acquired (full-scan MS1 only)	Level 3 (putatively characterized; m/z match only, no MS/MS or standards)	None	-0.59709	0.666993	0.801409	No significant change
GH	337.077	163.304	M+Na[1+]	0.0190877	56.6	C00341	Geranyl diphosphate	12	KEGG (Glycine max, gmx_kegg)	Not acquired (full-scan MS1 only)	Level 3 (putatively characterized; m/z match only, no MS/MS or standards)	None	-5.0197	0.0533109	0.584404	No significant change
GH	339.198	799.107	M+Na[1+]	0.00462028	13.6	C06093	Gibberellin A12 aldehyde	9	KEGG (Glycine max, gmx_kegg)	Not acquired (full-scan MS1 only)	Level 3 (putatively characterized; m/z match only, no MS/MS or standards)	None	3.08607	0.355198	0.586601	No significant change
GH	348.101	250.643	M+H[1+]	0.0307702	88.4	C00020	AMP	4	KEGG (Glycine max, gmx_kegg)	Not acquired (full-scan MS1 only)	Level 3 (putatively characterized; m/z match only, no MS/MS or standards)	None	-2.99634	0.184224	0.584404	No significant change
GH	349.957	876.382	M+H[1+]	0.106418	304.1	C01302	1-(2-Carboxyphenylamino)-1-deoxy-D-ribulose 5-phosphate	4	KEGG (Glycine max, gmx_kegg)	Not acquired (full-scan MS1 only)	Level 3 (putatively characterized; m/z match only, no MS/MS or standards)	None	3.38552	0.374718	0.599538	No significant change
GH	355.078	748.849	M+H[1+]	0.0125749	35.4	C01268	5-Amino-6-(5'-phosphoribosylamino)uracil	12	KEGG (Glycine max, gmx_kegg)	Not acquired (full-scan MS1 only)	Level 3 (putatively characterized; m/z match only, no MS/MS or standards)	None	-6.71458	0.022431	0.440668	Downregulated	Biosynthesis of various plant secondary metabolites; Flavonoid biosynthesis; Phenylpropanoid biosynthesis; Riboflavin metabolism; Stilbenoid, diarylheptanoid and gingerol biosynthesis
GH	359.148	770.89	M+H[1+]	0.000990588	2.8	C05366	(+)-Pinoresinol	10	KEGG (Glycine max, gmx_kegg)	Not acquired (full-scan MS1 only)	Level 3 (putatively characterized; m/z match only, no MS/MS or standards)	None	-3.11513	0.191822	0.584404	No significant change
GH	365.147	812.708	M+H[1+]	0.0123555	33.8	C03579	Gibberellin A8	16	KEGG (Glycine max, gmx_kegg)	Not acquired (full-scan MS1 only)	Level 3 (putatively characterized; m/z match only, no MS/MS or standards)	None	3.68657	0.418906	0.621245	No significant change	Diterpenoid biosynthesis; Purine metabolism
GH	367.14	880.642	M+Na[1+]	0.0191253	52.1	C05399	Melibiitol	5	KEGG (Glycine max, gmx_kegg)	Not acquired (full-scan MS1 only)	Level 3 (putatively characterized; m/z match only, no MS/MS or standards)	None	-3.11172	0.182554	0.584404	No significant change
GH	381.086	884.272	M+Na[1+]	0.000207256	0.5	C01134	Pantetheine 4'-phosphate	9	KEGG (Glycine max, gmx_kegg)	Not acquired (full-scan MS1 only)	Level 3 (putatively characterized; m/z match only, no MS/MS or standards)	None	5.53082	0.732485	0.84602	No significant change
GH	382.083	867.155	M-NH3+H[1+]	0.00634214	16.6	C00019	S-Adenosyl-L-methionine (SAM)	4	KEGG (Glycine max, gmx_kegg)	Not acquired (full-scan MS1 only)	Level 3 (putatively characterized; m/z match only, no MS/MS or standards)	None	2.42479	0.718871	0.838683	No significant change
GH	382.088	881.541	M-NH3+H[1+]	0.00634214	16.6	C00019	S-Adenosyl-L-methionine (SAM)	4	KEGG (Glycine max, gmx_kegg)	Not acquired (full-scan MS1 only)	Level 3 (putatively characterized; m/z match only, no MS/MS or standards)	None	3.56219	0.377635	0.60006	No significant change
GH	382.093	850.157	M-NH3+H[1+]	0.00634214	16.6	C00019	S-Adenosyl-L-methionine (SAM)	4	KEGG (Glycine max, gmx_kegg)	Not acquired (full-scan MS1 only)	Level 3 (putatively characterized; m/z match only, no MS/MS or standards)	None	3.59056	0.413868	0.620409	No significant change
GH	382.095	787.741	M-NH3+H[1+]	0.00634214	16.6	C00019	S-Adenosyl-L-methionine (SAM)	4	KEGG (Glycine max, gmx_kegg)	Not acquired (full-scan MS1 only)	Level 3 (putatively characterized; m/z match only, no MS/MS or standards)	None	3.56371	0.496274	0.684414	No significant change
GH	382.105	839.248	M-NH3+H[1+]	0.00634214	16.6	C00019	S-Adenosyl-L-methionine (SAM)	4	KEGG (Glycine max, gmx_kegg)	Not acquired (full-scan MS1 only)	Level 3 (putatively characterized; m/z match only, no MS/MS or standards)	None	3.31472	0.577303	0.741387	No significant change
GH	382.112	893.473	M-NH3+H[1+]	0.00634214	16.6	C00019	S-Adenosyl-L-methionine (SAM)	4	KEGG (Glycine max, gmx_kegg)	Not acquired (full-scan MS1 only)	Level 3 (putatively characterized; m/z match only, no MS/MS or standards)	None	3.65027	0.231463	0.584404	No significant change
GH	382.13	798.005	M[1+]	0.00118336	3.1	C00448	trans-Geranyl diphosphate	4	KEGG (Glycine max, gmx_kegg)	Not acquired (full-scan MS1 only)	Level 3 (putatively characterized; m/z match only, no MS/MS or standards)	None	5.98027	0.00634489	0.225488	Upregulated	Sesquiterpenoid and triterpenoid biosynthesis; Steroid biosynthesis; Terpenoid backbone biosynthesis
GH	382.13	798.005	M[1+]	0.00118336	3.1	C00448	trans-Geranyl diphosphate	4	KEGG (Glycine max, gmx_kegg)	Not acquired (full-scan MS1 only)	Level 3 (putatively characterized; m/z match only, no MS/MS or standards)	None	5.98027	0.00634489	0.225488	Upregulated	Sesquiterpenoid and triterpenoid biosynthesis; Steroid biosynthesis; Terpenoid backbone biosynthesis
GH	382.959	296.27	M+H[1+]	0.179673	469.2	C00448	trans-Geranyl diphosphate	3	KEGG (Glycine max, gmx_kegg)	Not acquired (full-scan MS1 only)	Level 3 (putatively characterized; m/z match only, no MS/MS or standards)	None	-6.91475	0.0161319	0.392013	Downregulated	Sesquiterpenoid and triterpenoid biosynthesis; Steroid biosynthesis; Terpenoid backbone biosynthesis
GH	383.889	579.66	M+H[1+]	0.0595236	155.1	C16448	Dihydrozeatin-O-glucoside		KEGG (Glycine max, gmx_kegg)	Not acquired (full-scan MS1 only)	Level 3 (putatively characterized; m/z match only, no MS/MS or standards)	None	-0.317934	0.862537	0.932145	No significant change
GH	384.128	348.85	M+H[1+]	0.0595236	155	C16448	Dihydrozeatin-O-glucoside	1	KEGG (Glycine max, gmx_kegg)	Not acquired (full-scan MS1 only)	Level 3 (putatively characterized; m/z match only, no MS/MS or standards)	None	1.51783	0.854219	0.928252	No significant change
GH	386.936	769.664	M+Na[1+]	0.0951949	246	C00655	Galactinol	2	KEGG (Glycine max, gmx_kegg)	Not acquired (full-scan MS1 only)	Level 3 (putatively characterized; m/z match only, no MS/MS or standards)	None	-1.80583	0.494039	0.683371	No significant change
GH	387.095	448.213	M+Na[1+]	0.0466717	120.6	C03579	Gibberellin A8	4	KEGG (Glycine max, gmx_kegg)	Not acquired (full-scan MS1 only)	Level 3 (putatively characterized; m/z match only, no MS/MS or standards)	None	-3.83399	0.0701195	0.584404	No significant change
GH	387.106	816.308	M+Na[1+]	0.0466717	120.6	C03579	Gibberellin A8		KEGG (Glycine max, gmx_kegg)	Not acquired (full-scan MS1 only)	Level 3 (putatively characterized; m/z match only, no MS/MS or standards)	None	-3.83043	0.458696	0.648066	No significant change
GH	390.125	418.041	M+H[1+]	0.0437734	112.2	C05993	Acetyl adenylate	1	KEGG (Glycine max, gmx_kegg)	Not acquired (full-scan MS1 only)	Level 3 (putatively characterized; m/z match only, no MS/MS or standards)	None	-5.70197	0.021615	0.438951	Downregulated	Pyruvate metabolism
GH	396.98	863.852	M-C3H4O2+H[1+]	0.0198177	49.9	C00460	dUTP	1	KEGG (Glycine max, gmx_kegg)	Not acquired (full-scan MS1 only)	Level 3 (putatively characterized; m/z match only, no MS/MS or standards)	None	-2.54226	0.242741	0.584404	No significant change	Pyrimidine metabolism
GH	398.078	145.229	M-H2O+H[1+]	0.0442496	111.2	C04713	N6-(delta2-Isopentenyl)-adenosine 5'-monophosphate	1	KEGG (Glycine max, gmx_kegg)	Not acquired (full-scan MS1 only)	Level 3 (putatively characterized; m/z match only, no MS/MS or standards)	None	-2.63164	0.236281	0.584404	No significant change
GH	399.16	869.101	M+Na[1+]	0.0320371	80.3	C00255	Riboflavin (Vitamin B2)	5	KEGG (Glycine max, gmx_kegg)	Not acquired (full-scan MS1 only)	Level 3 (putatively characterized; m/z match only, no MS/MS or standards)	None	-2.40947	0.337415	0.584404	No significant change
GH	406.129	519.765	M-C3H4O2+H[1+]	0.0877455	216.1	C00513	CDP-glycerol	2	KEGG (Glycine max, gmx_kegg)	Not acquired (full-scan MS1 only)	Level 3 (putatively characterized; m/z match only, no MS/MS or standards)	None	-3.02516	0.299106	0.584404	No significant change	Glycerophospholipid metabolism
GH	406.286	539.947	M-C3H4O2+H[1+]	0.0877455	216	C00513	CDP-glycerol		KEGG (Glycine max, gmx_kegg)	Not acquired (full-scan MS1 only)	Level 3 (putatively characterized; m/z match only, no MS/MS or standards)	None	5.43586	0.234147	0.584404	No significant change	Glycerophospholipid metabolism
GH	407.118	884.583	M-CO2+H[1+]	0.0934883	229.6	C00353	Geranylgeranyl diphosphate	4	KEGG (Glycine max, gmx_kegg)	Not acquired (full-scan MS1 only)	Level 3 (putatively characterized; m/z match only, no MS/MS or standards)	None	-4.40137	0.147073	0.584404	No significant change	Carotenoid biosynthesis; Diterpenoid biosynthesis; Terpenoid backbone biosynthesis; Ubiquinone and other terpenoid-quinone biosynthesis
GH	411.031	833.958	M+Na[1+]	0.0340084	82.7	C01346	dUDP	3	KEGG (Glycine max, gmx_kegg)	Not acquired (full-scan MS1 only)	Level 3 (putatively characterized; m/z match only, no MS/MS or standards)	None	3.11444	0.328362	0.584404	No significant change
GH	411.038	736.543	M+Na[1+]	0.041077	99.9	C01346	dUDP	4	KEGG (Glycine max, gmx_kegg)	Not acquired (full-scan MS1 only)	Level 3 (putatively characterized; m/z match only, no MS/MS or standards)	None	-2.08973	0.330245	0.584404	No significant change
GH	411.92	834.726	M+Na[1+]	0.142443	345.8	C05993	Acetyl adenylate	3	KEGG (Glycine max, gmx_kegg)	Not acquired (full-scan MS1 only)	Level 3 (putatively characterized; m/z match only, no MS/MS or standards)	None	-0.130415	0.991602	0.993753	No significant change
GH	412.142	740.139	M+Na[1+]	0.0790582	191.8	C05993	Acetyl adenylate	3	KEGG (Glycine max, gmx_kegg)	Not acquired (full-scan MS1 only)	Level 3 (putatively characterized; m/z match only, no MS/MS or standards)	None	-1.69947	0.459464	0.648655	No significant change
GH	414.806	883.2	M-H4O2+H[1+]	0.136052	328	C00353	Geranylgeranyl diphosphate		KEGG (Glycine max, gmx_kegg)	Not acquired (full-scan MS1 only)	Level 3 (putatively characterized; m/z match only, no MS/MS or standards)	None	6.70621	0.119489	0.584404	No significant change	Brassinosteroid biosynthesis; Carotenoid biosynthesis; Diterpenoid biosynthesis; Terpenoid backbone biosynthesis; Ubiquinone and other terpenoid-quinone biosynthesis
GH	415.044	542.226	M-H4O2+H[1+]	0.136052	327.8	C00353	Geranylgeranyl diphosphate	4	KEGG (Glycine max, gmx_kegg)	Not acquired (full-scan MS1 only)	Level 3 (putatively characterized; m/z match only, no MS/MS or standards)	None	-3.19527	0.189599	0.584404	No significant change	Brassinosteroid biosynthesis; Carotenoid biosynthesis; Diterpenoid biosynthesis; Terpenoid backbone biosynthesis; Ubiquinone and other terpenoid-quinone biosynthesis
GH	417.127	660.203	M+H[1+]	0.00932892	22.4	C10216	Daidzin	2	KEGG (Glycine max, gmx_kegg)	Not acquired (full-scan MS1 only)	Level 3 (putatively characterized; m/z match only, no MS/MS or standards)	None	-4.89786	0.0388865	0.584404	Downregulated	Isoflavonoid biosynthesis
GH	418.191	782.418	M+Na[1+]	0.18921	452.4	C05924	Molybdopterin	3	KEGG (Glycine max, gmx_kegg)	Not acquired (full-scan MS1 only)	Level 3 (putatively characterized; m/z match only, no MS/MS or standards)	None	1.64856	0.541848	0.717289	No significant change
GH	421.015	849.886	M+H[1+]	0.0448742	106.6	C01243	1D-myo-Inositol 1,3,4-trisphosphate	6	KEGG (Glycine max, gmx_kegg)	Not acquired (full-scan MS1 only)	Level 3 (putatively characterized; m/z match only, no MS/MS or standards)	None	0.440107	0.680949	0.80792	No significant change
GH	424.316	442.092	M-H4O2+H[1+]	0.143771	338.8	C00440	5-methyltetrahydrofolate	2	KEGG (Glycine max, gmx_kegg)	Not acquired (full-scan MS1 only)	Level 3 (putatively characterized; m/z match only, no MS/MS or standards)	None	-2.30455	0.256983	0.584404	No significant change
GH	425.092	579.145	M+Na[1+]	0.0162915	38.3	C04352	(R)-4'-Phosphopantothenoyl-L-cysteine	4	KEGG (Glycine max, gmx_kegg)	Not acquired (full-scan MS1 only)	Level 3 (putatively characterized; m/z match only, no MS/MS or standards)	None	-2.44522	0.310932	0.584404	No significant change
GH	425.144	782.965	M+Na[1+]	0.0688121	161.9	C04352	(R)-4'-Phosphopantothenoyl-L-cysteine	12	KEGG (Glycine max, gmx_kegg)	Not acquired (full-scan MS1 only)	Level 3 (putatively characterized; m/z match only, no MS/MS or standards)	None	-1.04059	0.8425	0.922904	No significant change
GH	425.334	685.791	M+Na[1+]	0.0688121	161.8	C04352	(R)-4'-Phosphopantothenoyl-L-cysteine		KEGG (Glycine max, gmx_kegg)	Not acquired (full-scan MS1 only)	Level 3 (putatively characterized; m/z match only, no MS/MS or standards)	None	5.14336	0.25376	0.584404	No significant change
GH	428.832	488.815	M+H[1+]	0.188459	439.5	C00104	IDP	1	KEGG (Glycine max, gmx_kegg)	Not acquired (full-scan MS1 only)	Level 3 (putatively characterized; m/z match only, no MS/MS or standards)	None	-3.51726	0.246201	0.584404	No significant change
GH	432.004	665.277	M-H2O+H[1+]	0.101351	234.6	C08604	Cyanidin 3-O-glucoside	2	KEGG (Glycine max, gmx_kegg)	Not acquired (full-scan MS1 only)	Level 3 (putatively characterized; m/z match only, no MS/MS or standards)	None	5.43935	0.0859601	0.584404	No significant change
GH	437.162	239.746	M-HCOONa+H[1+]	0.0267484	61.2	C00492	Raffinose	8	KEGG (Glycine max, gmx_kegg)	Not acquired (full-scan MS1 only)	Level 3 (putatively characterized; m/z match only, no MS/MS or standards)	None	-6.05709	0.0070812	0.231491	Downregulated	Galactose metabolism
GH	437.162	239.746	M-HCOONa+H[1+]	0.0267484	61.2	C00492	Raffinose	8	KEGG (Glycine max, gmx_kegg)	Not acquired (full-scan MS1 only)	Level 3 (putatively characterized; m/z match only, no MS/MS or standards)	None	-6.05709	0.0070812	0.231491	Downregulated	Galactose metabolism
GH	437.169	527.579	M-HCOONa+H[1+]	0.0267484	61.2	C00492	Raffinose		KEGG (Glycine max, gmx_kegg)	Not acquired (full-scan MS1 only)	Level 3 (putatively characterized; m/z match only, no MS/MS or standards)	None	-9.50261	0.000187214	0.0432464	Downregulated	Galactose metabolism
GH	437.169	527.579	M-HCOONa+H[1+]	0.0267484	61.2	C00492	Raffinose		KEGG (Glycine max, gmx_kegg)	Not acquired (full-scan MS1 only)	Level 3 (putatively characterized; m/z match only, no MS/MS or standards)	None	-9.50261	0.000187214	0.0432464	Downregulated	Galactose metabolism
GH	437.271	590.503	M+H[1+]	0.0700704	160.2	C13309	2-Phytyl-1,4-naphthoquinone	6	KEGG (Glycine max, gmx_kegg)	Not acquired (full-scan MS1 only)	Level 3 (putatively characterized; m/z match only, no MS/MS or standards)	None	0.666503	0.846077	0.924077	No significant change
GH	437.399	660.986	M+Na[1+]	0.0238633	54.6	C01753	beta-Sitosterol	6	KEGG (Glycine max, gmx_kegg)	Not acquired (full-scan MS1 only)	Level 3 (putatively characterized; m/z match only, no MS/MS or standards)	None	-3.41892	0.137055	0.584404	No significant change
GH	445.192	498.811	M+Na[1+]	0.120537	270.8	C00689	alpha,alpha'-Trehalose 6-phosphate	4	KEGG (Glycine max, gmx_kegg)	Not acquired (full-scan MS1 only)	Level 3 (putatively characterized; m/z match only, no MS/MS or standards)	None	0.117576	0.780822	0.883624	No significant change	Starch and sucrose metabolism
GH	445.911	606.738	M-H2O+H[1+]	0.160103	359	C03794	N6-(1,2-Dicarboxyethyl)-AMP	1	KEGG (Glycine max, gmx_kegg)	Not acquired (full-scan MS1 only)	Level 3 (putatively characterized; m/z match only, no MS/MS or standards)	None	-0.863215	0.88518	0.942869	No significant change
GH	446.946	525.465	M+H[1+]	0.121809	272.5	C00570	CDP-ethanolamine	7	KEGG (Glycine max, gmx_kegg)	Not acquired (full-scan MS1 only)	Level 3 (putatively characterized; m/z match only, no MS/MS or standards)	None	3.58226	0.423072	0.621245	No significant change
GH	447.93	578.09	M-H2O+H[1+]	0.169765	379	C12138	Delphinidin 3-O-glucoside	2	KEGG (Glycine max, gmx_kegg)	Not acquired (full-scan MS1 only)	Level 3 (putatively characterized; m/z match only, no MS/MS or standards)	None	-3.35091	0.282271	0.584404	No significant change
GH	450.822	553.242	M+HCOOK[1+]	0.0250988	55.7	C04734	1-(5'-Phosphoribosyl)-5-formamido-4-imidazolecarboxamide		KEGG (Glycine max, gmx_kegg)	Not acquired (full-scan MS1 only)	Level 3 (putatively characterized; m/z match only, no MS/MS or standards)	None	-9.72315	9.84972e-05	0.0303371	Downregulated
GH	451.051	873.057	M+HCOOK[1+]	0.0250988	55.6	C04734	1-(5'-Phosphoribosyl)-5-formamido-4-imidazolecarboxamide	6	KEGG (Glycine max, gmx_kegg)	Not acquired (full-scan MS1 only)	Level 3 (putatively characterized; m/z match only, no MS/MS or standards)	None	-4.05238	0.133661	0.584404	No significant change
GH	460.913	189.038	M-CO2+H[1+]	0.0330854	71.8	C00492	Raffinose		KEGG (Glycine max, gmx_kegg)	Not acquired (full-scan MS1 only)	Level 3 (putatively characterized; m/z match only, no MS/MS or standards)	None	-6.33288	0.0800266	0.584404	No significant change	Galactose metabolism
GH	461.153	683.444	M-CO2+H[1+]	0.0330854	71.7	C00492	Raffinose	6	KEGG (Glycine max, gmx_kegg)	Not acquired (full-scan MS1 only)	Level 3 (putatively characterized; m/z match only, no MS/MS or standards)	None	-10.7833	2.4995e-05	0.0115477	Downregulated	Galactose metabolism
GH	464.03	700.126	M+Na[1+]	0.0989732	213.3	C00504	Folate	3	KEGG (Glycine max, gmx_kegg)	Not acquired (full-scan MS1 only)	Level 3 (putatively characterized; m/z match only, no MS/MS or standards)	None	-1.45941	0.424523	0.621245	No significant change
GH	464.956	883.559	M-H2O+H[1+]	0.0304763	65.5	C00459	dTTP	7	KEGG (Glycine max, gmx_kegg)	Not acquired (full-scan MS1 only)	Level 3 (putatively characterized; m/z match only, no MS/MS or standards)	None	-2.4596	0.33518	0.584404	No significant change	Pyrimidine metabolism
GH	465.071	893.824	M-HCOOK+H[1+]	0.0189997	40.9	C04089	UDP-4-dehydro-6-deoxy-D-glucose	8	KEGG (Glycine max, gmx_kegg)	Not acquired (full-scan MS1 only)	Level 3 (putatively characterized; m/z match only, no MS/MS or standards)	None	-0.696244	0.939495	0.972109	No significant change	Amino sugar and nucleotide sugar metabolism
GH	465.175	824.667	M-HCOOK+H[1+]	0.0189997	40.8	C04089	UDP-4-dehydro-6-deoxy-D-glucose		KEGG (Glycine max, gmx_kegg)	Not acquired (full-scan MS1 only)	Level 3 (putatively characterized; m/z match only, no MS/MS or standards)	None	-4.95328	0.255756	0.584404	No significant change	Amino sugar and nucleotide sugar metabolism
GH	467.938	811.227	M+H[1+]	0.058667	125.4	C00458	dCTP	2	KEGG (Glycine max, gmx_kegg)	Not acquired (full-scan MS1 only)	Level 3 (putatively characterized; m/z match only, no MS/MS or standards)	None	-0.795031	0.915323	0.961636	No significant change
GH	467.959	720.684	M+H[1+]	0.058667	125.4	C00458	dCTP		KEGG (Glycine max, gmx_kegg)	Not acquired (full-scan MS1 only)	Level 3 (putatively characterized; m/z match only, no MS/MS or standards)	None	-8.03529	0.0048316	0.190012	Downregulated
GH	469.02	754.87	M(C13)+H[1+]	0.0200437	42.7	C00458	dCTP	9	KEGG (Glycine max, gmx_kegg)	Not acquired (full-scan MS1 only)	Level 3 (putatively characterized; m/z match only, no MS/MS or standards)	None	2.52197	0.199617	0.584404	No significant change
GH	470.198	598.205	M+H[1+]	0.119043	253.2	C05125	2-(alpha-Hydroxyethyl)thiamine diphosphate	1	KEGG (Glycine max, gmx_kegg)	Not acquired (full-scan MS1 only)	Level 3 (putatively characterized; m/z match only, no MS/MS or standards)	None	1.24918	0.966652	0.987383	No significant change
GH	471.015	763.942	M(Cl37)+H[1+]	0.0367883	78.1	C00460	dUTP	5	KEGG (Glycine max, gmx_kegg)	Not acquired (full-scan MS1 only)	Level 3 (putatively characterized; m/z match only, no MS/MS or standards)	None	-3.28276	0.213886	0.584404	No significant change	Pyrimidine metabolism
GH	472.007	544.217	M+Na[1+]	0.0473886	100.4	C08604	Cyanidin 3-O-glucoside		KEGG (Glycine max, gmx_kegg)	Not acquired (full-scan MS1 only)	Level 3 (putatively characterized; m/z match only, no MS/MS or standards)	None	1.67529	0.426366	0.62271	No significant change
GH	472.025	611.227	M+Na[1+]	0.0473886	100.4	C08604	Cyanidin 3-O-glucoside		KEGG (Glycine max, gmx_kegg)	Not acquired (full-scan MS1 only)	Level 3 (putatively characterized; m/z match only, no MS/MS or standards)	None	5.53057	0.224829	0.584404	No significant change
GH	472.145	235.852	M+Na[1+]	0.0473886	100.4	C08604	Cyanidin 3-O-glucoside	1	KEGG (Glycine max, gmx_kegg)	Not acquired (full-scan MS1 only)	Level 3 (putatively characterized; m/z match only, no MS/MS or standards)	None	-4.00739	0.130683	0.584404	No significant change
GH	473.044	561.487	M+Na[1+]	0.0331593	70.1	C00353	Geranylgeranyl diphosphate	2	KEGG (Glycine max, gmx_kegg)	Not acquired (full-scan MS1 only)	Level 3 (putatively characterized; m/z match only, no MS/MS or standards)	None	-2.87545	0.361924	0.591013	No significant change
GH	473.216	656.31	M+Na[1+]	0.0331593	70.1	C00353	Geranylgeranyl diphosphate	7	KEGG (Glycine max, gmx_kegg)	Not acquired (full-scan MS1 only)	Level 3 (putatively characterized; m/z match only, no MS/MS or standards)	None	-3.94978	0.0643216	0.584404	No significant change
GH	477.14	704.196	M+Na[1+]	0.0769312	161.2	C04823	1-(5'-Phosphoribosyl)-5-amino-4-(N-succinocarboxamide)-imidazole	1	KEGG (Glycine max, gmx_kegg)	Not acquired (full-scan MS1 only)	Level 3 (putatively characterized; m/z match only, no MS/MS or standards)	None	-2.01058	0.321421	0.584404	No significant change
GH	481.357	697.817	M+H[1+]	0.0051057	10.6	C08814	Brassinolide	2	KEGG (Glycine max, gmx_kegg)	Not acquired (full-scan MS1 only)	Level 3 (putatively characterized; m/z match only, no MS/MS or standards)	None	-2.06005	0.336452	0.584404	No significant change
GH	482.058	773.224	M-HCOOH+H[1+]	0.0202484	42	C05381	3-Carboxy-1-hydroxypropyl-ThPP	2	KEGG (Glycine max, gmx_kegg)	Not acquired (full-scan MS1 only)	Level 3 (putatively characterized; m/z match only, no MS/MS or standards)	None	-0.565912	0.641051	0.789692	No significant change
GH	482.333	438.985	M-HCOOH+H[1+]	0.0202484	42	C05381	3-Carboxy-1-hydroxypropyl-ThPP	1	KEGG (Glycine max, gmx_kegg)	Not acquired (full-scan MS1 only)	Level 3 (putatively characterized; m/z match only, no MS/MS or standards)	None	-3.21666	0.168202	0.584404	No significant change
GH	483.151	795.662	M+H[1+]	0.154811	320.4	C00459	dTTP	7	KEGG (Glycine max, gmx_kegg)	Not acquired (full-scan MS1 only)	Level 3 (putatively characterized; m/z match only, no MS/MS or standards)	None	-0.202757	0.928026	0.965952	No significant change
GH	484.026	706.762	M+H[1+]	0.0337477	69.7	C00063	CTP	4	KEGG (Glycine max, gmx_kegg)	Not acquired (full-scan MS1 only)	Level 3 (putatively characterized; m/z match only, no MS/MS or standards)	None	1.03324	0.795718	0.890291	No significant change
GH	484.217	304.448	M+H[1+]	0.123004	254	C21017	2-(alpha-Hydroxypropyl)thiamine diphosphate	3	KEGG (Glycine max, gmx_kegg)	Not acquired (full-scan MS1 only)	Level 3 (putatively characterized; m/z match only, no MS/MS or standards)	None	0.72256	0.922976	0.965411	No significant change
GH	484.767	241.288	M+H[1+]	0.0453926	93.6	C00075	UTP		KEGG (Glycine max, gmx_kegg)	Not acquired (full-scan MS1 only)	Level 3 (putatively characterized; m/z match only, no MS/MS or standards)	None	-2.24568	0.926537	0.965952	No significant change
GH	484.93	688.888	M+H[1+]	0.0453926	93.6	C00075	UTP	5	KEGG (Glycine max, gmx_kegg)	Not acquired (full-scan MS1 only)	Level 3 (putatively characterized; m/z match only, no MS/MS or standards)	None	-2.9575	0.290915	0.584404	No significant change
GH	485.099	541.421	M+H[1+]	0.0453926	93.6	C00075	UTP		KEGG (Glycine max, gmx_kegg)	Not acquired (full-scan MS1 only)	Level 3 (putatively characterized; m/z match only, no MS/MS or standards)	None	3.44858	0.334036	0.584404	No significant change
GH	485.876	154.028	M+Na[1+]	0.187067	385	C03794	N6-(1,2-Dicarboxyethyl)-AMP	2	KEGG (Glycine max, gmx_kegg)	Not acquired (full-scan MS1 only)	Level 3 (putatively characterized; m/z match only, no MS/MS or standards)	None	-2.10379	0.32768	0.584404	No significant change
GH	487.303	790.008	M+Na[1+]	0.0368742	75.7	C15794	Castasterone	7	KEGG (Glycine max, gmx_kegg)	Not acquired (full-scan MS1 only)	Level 3 (putatively characterized; m/z match only, no MS/MS or standards)	None	1.86613	0.456385	0.64628	No significant change
GH	490.169	766.276	M-HCOOK+H[1+]	0.0173355	35.4	C05921	Biotinyl-5'-AMP	7	KEGG (Glycine max, gmx_kegg)	Not acquired (full-scan MS1 only)	Level 3 (putatively characterized; m/z match only, no MS/MS or standards)	None	-3.91075	0.105162	0.584404	No significant change
GH	497.424	796.585	M+H[1+]	0.0770766	155	C19874	26-Hydroxybrassinolide	2	KEGG (Glycine max, gmx_kegg)	Not acquired (full-scan MS1 only)	Level 3 (putatively characterized; m/z match only, no MS/MS or standards)	None	-3.62771	0.0845731	0.584404	No significant change	Brassinosteroid biosynthesis
GH	501.758	653.989	M(C13)+H[1+]	0.0471651	94	C01272	1D-myo-Inositol 1,3,4,5-tetrakisphosphate		KEGG (Glycine max, gmx_kegg)	Not acquired (full-scan MS1 only)	Level 3 (putatively characterized; m/z match only, no MS/MS or standards)	None	-7.49434	0.0138304	0.370413	Downregulated
GH	501.987	802.839	M(C13)+H[1+]	0.0471651	94	C01272	1D-myo-Inositol 1,3,4,5-tetrakisphosphate	7	KEGG (Glycine max, gmx_kegg)	Not acquired (full-scan MS1 only)	Level 3 (putatively characterized; m/z match only, no MS/MS or standards)	None	-2.19723	0.307386	0.584404	No significant change
GH	502.102	775.599	M(C13)+H[1+]	0.0471651	93.9	C01272	1D-myo-Inositol 1,3,4,5-tetrakisphosphate	3	KEGG (Glycine max, gmx_kegg)	Not acquired (full-scan MS1 only)	Level 3 (putatively characterized; m/z match only, no MS/MS or standards)	None	-0.224617	0.923928	0.965411	No significant change
GH	502.79	250.194	M+K[1+]	0.0119788	23.8	C05623	Isoquercitrin		KEGG (Glycine max, gmx_kegg)	Not acquired (full-scan MS1 only)	Level 3 (putatively characterized; m/z match only, no MS/MS or standards)	None	1.35379	0.444602	0.634949	No significant change
GH	503.046	204.656	M+K[1+]	0.0119788	23.8	C05623	Isoquercitrin	2	KEGG (Glycine max, gmx_kegg)	Not acquired (full-scan MS1 only)	Level 3 (putatively characterized; m/z match only, no MS/MS or standards)	None	-2.55288	0.232587	0.584404	No significant change
GH	503.048	128.652	M+K[1+]	0.0119788	23.8	C05623	Isoquercitrin		KEGG (Glycine max, gmx_kegg)	Not acquired (full-scan MS1 only)	Level 3 (putatively characterized; m/z match only, no MS/MS or standards)	None	2.92133	0.359903	0.591013	No significant change
GH	503.26	146.857	M-HCOOK+H[1+]	0.105133	208.9	C03428	Presqualene diphosphate	4	KEGG (Glycine max, gmx_kegg)	Not acquired (full-scan MS1 only)	Level 3 (putatively characterized; m/z match only, no MS/MS or standards)	None	-0.652096	0.617846	0.774416	No significant change
GH	504.093	449.952	M-H2O+H[1+]	0.121726	241.5	C11435	4-(Cytidine 5'-diphospho)-2-C-methyl-D-erythritol		KEGG (Glycine max, gmx_kegg)	Not acquired (full-scan MS1 only)	Level 3 (putatively characterized; m/z match only, no MS/MS or standards)	None	-6.21197	0.0918659	0.584404	No significant change
GH	504.2	796.068	M-H2O+H[1+]	0.121726	241.4	C11435	4-(Cytidine 5'-diphospho)-2-C-methyl-D-erythritol	5	KEGG (Glycine max, gmx_kegg)	Not acquired (full-scan MS1 only)	Level 3 (putatively characterized; m/z match only, no MS/MS or standards)	None	-0.114171	0.896196	0.948008	No significant change
GH	505.921	451.46	M-H2O+H[1+]	0.0325338	64.3	C18237	Molybdoenzyme molybdenum cofactor	6	KEGG (Glycine max, gmx_kegg)	Not acquired (full-scan MS1 only)	Level 3 (putatively characterized; m/z match only, no MS/MS or standards)	None	-0.326968	0.853607	0.928252	No significant change
GH	507.183	769.433	M(Cl37)+H[1+]	0.00951696	18.8	C00492	Raffinose	11	KEGG (Glycine max, gmx_kegg)	Not acquired (full-scan MS1 only)	Level 3 (putatively characterized; m/z match only, no MS/MS or standards)	None	-2.31622	0.273675	0.584404	No significant change
GH	507.309	692.696	M(Cl37)+H[1+]	0.00951696	18.8	C00492	Raffinose		KEGG (Glycine max, gmx_kegg)	Not acquired (full-scan MS1 only)	Level 3 (putatively characterized; m/z match only, no MS/MS or standards)	None	-0.576194	0.667545	0.801409	No significant change
GH	511.334	811.983	M-CO+H[1+]	0.132026	258.2	C05431	all-trans-Neurosporene	7	KEGG (Glycine max, gmx_kegg)	Not acquired (full-scan MS1 only)	Level 3 (putatively characterized; m/z match only, no MS/MS or standards)	None	-1.70241	0.595878	0.757868	No significant change
GH	518.018	161.927	M+Na[1+]	0.0332462	64.2	C04895	7,8-Dihydroneopterin 3'-triphosphate	2	KEGG (Glycine max, gmx_kegg)	Not acquired (full-scan MS1 only)	Level 3 (putatively characterized; m/z match only, no MS/MS or standards)	None	7.20101	0.00125909	0.121374	Upregulated	Folate biosynthesis; Zeatin biosynthesis
GH	520.108	342.562	M+Na[1+]	0.016438	31.6	C15976	2-Methyl-1-hydroxypropyl-ThPP	2	KEGG (Glycine max, gmx_kegg)	Not acquired (full-scan MS1 only)	Level 3 (putatively characterized; m/z match only, no MS/MS or standards)	None	-1.98676	0.353161	0.585687	No significant change
GH	520.184	670.29	M+Na[1+]	0.016438	31.6	C15976	2-Methyl-1-hydroxypropyl-ThPP		KEGG (Glycine max, gmx_kegg)	Not acquired (full-scan MS1 only)	Level 3 (putatively characterized; m/z match only, no MS/MS or standards)	None	6.42136	0.142431	0.584404	No significant change
GH	521.162	854.644	M+HCOONa[1+]	0.198494	380.9	C03313	Phylloquinol	6	KEGG (Glycine max, gmx_kegg)	Not acquired (full-scan MS1 only)	Level 3 (putatively characterized; m/z match only, no MS/MS or standards)	None	-5.63979	0.0280604	0.498612	Downregulated	Ubiquinone and other terpenoid-quinone biosynthesis
GH	521.785	251.962	M+H[1+]	0.0357934	68.6	C11435	4-(Cytidine 5'-diphospho)-2-C-methyl-D-erythritol		KEGG (Glycine max, gmx_kegg)	Not acquired (full-scan MS1 only)	Level 3 (putatively characterized; m/z match only, no MS/MS or standards)	None	-8.39327	0.00234279	0.13966	Downregulated	Terpenoid backbone biosynthesis
GH	522.053	855.246	M+H[1+]	0.0357934	68.6	C11435	4-(Cytidine 5'-diphospho)-2-C-methyl-D-erythritol	5	KEGG (Glycine max, gmx_kegg)	Not acquired (full-scan MS1 only)	Level 3 (putatively characterized; m/z match only, no MS/MS or standards)	None	-4.38873	0.0581252	0.584404	No significant change	Terpenoid backbone biosynthesis
GH	522.984	833.318	M+Na[1+]	0.0660058	126.2	C01272	1D-myo-Inositol 1,3,4,5-tetrakisphosphate	6	KEGG (Glycine max, gmx_kegg)	Not acquired (full-scan MS1 only)	Level 3 (putatively characterized; m/z match only, no MS/MS or standards)	None	-4.51771	0.0549999	0.584404	No significant change
GH	523.229	746.799	M+Na[1+]	0.0660058	126.2	C01272	1D-myo-Inositol 1,3,4,5-tetrakisphosphate		KEGG (Glycine max, gmx_kegg)	Not acquired (full-scan MS1 only)	Level 3 (putatively characterized; m/z match only, no MS/MS or standards)	None	-4.91776	0.260819	0.584404	No significant change
GH	527.286	786.985	M-H2O+H[1+]	0.211139	400.4	C05413	all-trans-Phytoene	6	KEGG (Glycine max, gmx_kegg)	Not acquired (full-scan MS1 only)	Level 3 (putatively characterized; m/z match only, no MS/MS or standards)	None	0.0305098	0.886596	0.942869	No significant change
GH	527.575	364.332	M-H2O+H[1+]	0.211139	400.2	C05413	all-trans-Phytoene	2	KEGG (Glycine max, gmx_kegg)	Not acquired (full-scan MS1 only)	Level 3 (putatively characterized; m/z match only, no MS/MS or standards)	None	-1.07828	0.538285	0.716906	No significant change
GH	528.111	771.621	M+HCOONa[1+]	0.070728	133.9	C00440	5-methyltetrahydrofolate	4	KEGG (Glycine max, gmx_kegg)	Not acquired (full-scan MS1 only)	Level 3 (putatively characterized; m/z match only, no MS/MS or standards)	None	-2.15969	0.278576	0.584404	No significant change
GH	530.143	489.475	M+Na[1+]	0.15768	297.4	C00002	ATP	4	KEGG (Glycine max, gmx_kegg)	Not acquired (full-scan MS1 only)	Level 3 (putatively characterized; m/z match only, no MS/MS or standards)	None	-0.583776	0.894049	0.947484	No significant change
GH	531.02	647.312	M-H2O+H[1+]	0.0216476	40.8	C04089	UDP-4-dehydro-6-deoxy-D-glucose	5	KEGG (Glycine max, gmx_kegg)	Not acquired (full-scan MS1 only)	Level 3 (putatively characterized; m/z match only, no MS/MS or standards)	None	3.87104	0.107674	0.584404	No significant change
GH	532.987	680.397	M-H2O+H[1+]	0.0699798	131.3	C02199	UDP-L-rhamnose	5	KEGG (Glycine max, gmx_kegg)	Not acquired (full-scan MS1 only)	Level 3 (putatively characterized; m/z match only, no MS/MS or standards)	None	10.7706	0.00689338	0.231491	Upregulated	Amino sugar and nucleotide sugar metabolism
GH	539.083	154.801	M-CO2+H[1+]	0.0476631	88.4	C00500	L-Rhamnose		KEGG (Glycine max, gmx_kegg)	Not acquired (full-scan MS1 only)	Level 3 (putatively characterized; m/z match only, no MS/MS or standards)	None	6.75844	0.115483	0.584404	No significant change	Carotenoid biosynthesis; Porphyrin metabolism
GH	539.218	803.629	M-CO2+H[1+]	0.0476631	88.4	C00500	L-Rhamnose	8	KEGG (Glycine max, gmx_kegg)	Not acquired (full-scan MS1 only)	Level 3 (putatively characterized; m/z match only, no MS/MS or standards)	None	1.8074	0.567632	0.736645	No significant change	Carotenoid biosynthesis; Porphyrin metabolism
GH	539.335	475.509	M-CO2+H[1+]	0.0476631	88.4	C00500	L-Rhamnose		KEGG (Glycine max, gmx_kegg)	Not acquired (full-scan MS1 only)	Level 3 (putatively characterized; m/z match only, no MS/MS or standards)	None	-6.59483	0.0577073	0.584404	No significant change	Carotenoid biosynthesis; Porphyrin metabolism
GH	543.991	574.579	M+Na[1+]	0.0605542	111.3	C11435	4-(Cytidine 5'-diphospho)-2-C-methyl-D-erythritol		KEGG (Glycine max, gmx_kegg)	Not acquired (full-scan MS1 only)	Level 3 (putatively characterized; m/z match only, no MS/MS or standards)	None	4.61931	0.279938	0.584404	No significant change
GH	544.131	815.938	M+Na[1+]	0.0605542	111.3	C11435	4-(Cytidine 5'-diphospho)-2-C-methyl-D-erythritol	1	KEGG (Glycine max, gmx_kegg)	Not acquired (full-scan MS1 only)	Level 3 (putatively characterized; m/z match only, no MS/MS or standards)	None	0.54149	0.783024	0.884492	No significant change
GH	545.22	835.564	M-H2O+H[1+]	0.0349436	64.1	C02191	Protoporphyrin	1	KEGG (Glycine max, gmx_kegg)	Not acquired (full-scan MS1 only)	Level 3 (putatively characterized; m/z match only, no MS/MS or standards)	None	-0.971883	0.554823	0.726657	No significant change
GH	546.143	723.119	M+Na[1+]	0.16295	298.4	C00044	GTP	4	KEGG (Glycine max, gmx_kegg)	Not acquired (full-scan MS1 only)	Level 3 (putatively characterized; m/z match only, no MS/MS or standards)	None	-1.78228	0.34907	0.584404	No significant change
GH	548.169	771.621	M-CO+H[1+]	0.0979349	178.7	C16424	Isopentenyladenosine-5'-triphosphate	2	KEGG (Glycine max, gmx_kegg)	Not acquired (full-scan MS1 only)	Level 3 (putatively characterized; m/z match only, no MS/MS or standards)	None	10.4803	0.00873484	0.269033	Upregulated	Zeatin biosynthesis
GH	548.286	894.512	M-CO+H[1+]	0.0979349	178.6	C16424	Isopentenyladenosine-5'-triphosphate	2	KEGG (Glycine max, gmx_kegg)	Not acquired (full-scan MS1 only)	Level 3 (putatively characterized; m/z match only, no MS/MS or standards)	None	-6.617	0.00369836	0.167438	Downregulated	Zeatin biosynthesis
GH	548.961	629.231	M-H2O+H[1+]	0.0909334	165.6	C00029	UDP-glucose	4	KEGG (Glycine max, gmx_kegg)	Not acquired (full-scan MS1 only)	Level 3 (putatively characterized; m/z match only, no MS/MS or standards)	None	8.1108	0.0420125	0.584404	Upregulated	Amino sugar and nucleotide sugar metabolism; Ascorbate and aldarate metabolism; Galactose metabolism; Glycerolipid metabolism; Pentose and glucuronate interconversions; Starch and sucrose metabolism; Zeatin biosynthesis
GH	555.052	800.073	M+K[1+]	0.0377212	68	C16222	Formononetin 7-O-(6-O-malonyl-beta-D-glucoside)	6	KEGG (Glycine max, gmx_kegg)	Not acquired (full-scan MS1 only)	Level 3 (putatively characterized; m/z match only, no MS/MS or standards)	None	5.21295	0.252835	0.584404	No significant change
GH	555.066	778.728	M+Na[1+]	0.0422609	76.1	C12625	Biochanin A 7-O-(6-O-malonyl-beta-D-glucoside)	5	KEGG (Glycine max, gmx_kegg)	Not acquired (full-scan MS1 only)	Level 3 (putatively characterized; m/z match only, no MS/MS or standards)	None	8.87385	0.00213851	0.13966	Upregulated
GH	555.069	830.216	M+Na[1+]	0.0422609	76.1	C12625	Biochanin A 7-O-(6-O-malonyl-beta-D-glucoside)	4	KEGG (Glycine max, gmx_kegg)	Not acquired (full-scan MS1 only)	Level 3 (putatively characterized; m/z match only, no MS/MS or standards)	None	3.91414	0.452629	0.643925	No significant change
GH	555.083	810.455	M+Na[1+]	0.0261503	47.1	C12625	Biochanin A 7-O-(6-O-malonyl-beta-D-glucoside)		KEGG (Glycine max, gmx_kegg)	Not acquired (full-scan MS1 only)	Level 3 (putatively characterized; m/z match only, no MS/MS or standards)	None	11.649	1.36637e-06	0.00126253	Upregulated	Isoflavonoid biosynthesis
GH	555.085	871.524	M+Na[1+]	0.0261503	47.1	C12625	Biochanin A 7-O-(6-O-malonyl-beta-D-glucoside)	5	KEGG (Glycine max, gmx_kegg)	Not acquired (full-scan MS1 only)	Level 3 (putatively characterized; m/z match only, no MS/MS or standards)	None	4.40484	0.0527591	0.584404	No significant change	Isoflavonoid biosynthesis
GH	556.09	814.252	M-H4O2+H[1+]	0.0502435	90.4	C16428	trans-Zeatin riboside triphosphate	2	KEGG (Glycine max, gmx_kegg)	Not acquired (full-scan MS1 only)	Level 3 (putatively characterized; m/z match only, no MS/MS or standards)	None	5.42912	0.0635637	0.584404	No significant change
GH	556.11	847.764	M-H4O2+H[1+]	0.0502435	90.3	C16428	trans-Zeatin riboside triphosphate	3	KEGG (Glycine max, gmx_kegg)	Not acquired (full-scan MS1 only)	Level 3 (putatively characterized; m/z match only, no MS/MS or standards)	None	3.68288	0.103174	0.584404	No significant change
GH	556.257	755.546	M-H4O2+H[1+]	0.0502435	90.3	C16428	trans-Zeatin riboside triphosphate	2	KEGG (Glycine max, gmx_kegg)	Not acquired (full-scan MS1 only)	Level 3 (putatively characterized; m/z match only, no MS/MS or standards)	None	0.114645	0.953916	0.979354	No significant change
GH	557.034	814.298	M-H2O+H[1+]	0.108549	194.9	C09332	THF-L-glutamate	5	KEGG (Glycine max, gmx_kegg)	Not acquired (full-scan MS1 only)	Level 3 (putatively characterized; m/z match only, no MS/MS or standards)	None	6.95538	0.00258609	0.149347	Upregulated
GH	557.066	842.64	M-H2O+H[1+]	0.108549	194.9	C09332	THF-L-glutamate	5	KEGG (Glycine max, gmx_kegg)	Not acquired (full-scan MS1 only)	Level 3 (putatively characterized; m/z match only, no MS/MS or standards)	None	0.392755	0.928945	0.965952	No significant change
GH	557.102	873.513	M-H2O+H[1+]	0.108549	194.8	C09332	THF-L-glutamate	3	KEGG (Glycine max, gmx_kegg)	Not acquired (full-scan MS1 only)	Level 3 (putatively characterized; m/z match only, no MS/MS or standards)	None	-0.630588	0.882372	0.941303	No significant change
GH	557.107	827.076	M-NH3+H[1+]	0.014291	25.7	C05921	Biotinyl-5'-AMP	5	KEGG (Glycine max, gmx_kegg)	Not acquired (full-scan MS1 only)	Level 3 (putatively characterized; m/z match only, no MS/MS or standards)	None	1.14581	0.970862	0.988328	No significant change	Biotin metabolism
GH	557.575	885.589	M-HCOOH+H[1+]	0.121447	217.8	C01228	Guanosine 3',5'-bis(diphosphate)		KEGG (Glycine max, gmx_kegg)	Not acquired (full-scan MS1 only)	Level 3 (putatively characterized; m/z match only, no MS/MS or standards)	None	-8.16608	0.00371481	0.167438	Downregulated
GH	557.837	617.312	M-HCOOH+H[1+]	0.121447	217.7	C01228	Guanosine 3',5'-bis(diphosphate)	2	KEGG (Glycine max, gmx_kegg)	Not acquired (full-scan MS1 only)	Level 3 (putatively characterized; m/z match only, no MS/MS or standards)	None	-2.47264	0.266762	0.584404	No significant change
GH	557.844	109.432	M-HCOOH+H[1+]	0.121447	217.7	C01228	Guanosine 3',5'-bis(diphosphate)		KEGG (Glycine max, gmx_kegg)	Not acquired (full-scan MS1 only)	Level 3 (putatively characterized; m/z match only, no MS/MS or standards)	None	3.91663	0.312241	0.584404	No significant change
GH	560.934	510.048	M-H4O2+H[1+]	0.0121523	21.7	C20784	ADP-5-ethyl-4-methylthiazole-2-carboxylate		KEGG (Glycine max, gmx_kegg)	Not acquired (full-scan MS1 only)	Level 3 (putatively characterized; m/z match only, no MS/MS or standards)	None	4.12951	0.302531	0.584404	No significant change
GH	561.047	297.495	M-H4O2+H[1+]	0.0121523	21.7	C20784	ADP-5-ethyl-4-methylthiazole-2-carboxylate	1	KEGG (Glycine max, gmx_kegg)	Not acquired (full-scan MS1 only)	Level 3 (putatively characterized; m/z match only, no MS/MS or standards)	None	3.65218	0.18363	0.584404	No significant change
GH	562.689	242.082	M-H2O+H[1+]	0.202356	359.6	C01284	1D-myo-Inositol 1,3,4,5,6-pentakisphosphate	1	KEGG (Glycine max, gmx_kegg)	Not acquired (full-scan MS1 only)	Level 3 (putatively characterized; m/z match only, no MS/MS or standards)	None	-1.57618	0.420445	0.621245	No significant change
GH	562.779	542.574	M-H2O+H[1+]	0.112791	200.4	C01284	1D-myo-Inositol 1,3,4,5,6-pentakisphosphate	3	KEGG (Glycine max, gmx_kegg)	Not acquired (full-scan MS1 only)	Level 3 (putatively characterized; m/z match only, no MS/MS or standards)	None	-0.0707639	0.979206	0.990147	No significant change
GH	569.49	259.235	M+H[1+]	0.0547903	96.2	C06098	Zeaxanthin	4	KEGG (Glycine max, gmx_kegg)	Not acquired (full-scan MS1 only)	Level 3 (putatively characterized; m/z match only, no MS/MS or standards)	None	-4.26118	0.150225	0.584404	No significant change
GH	570.149	598.175	M-H2O+H[1+]	0.0852361	149.5	C01222	GDP-4-dehydro-6-deoxy-D-mannose	1	KEGG (Glycine max, gmx_kegg)	Not acquired (full-scan MS1 only)	Level 3 (putatively characterized; m/z match only, no MS/MS or standards)	None	-13.2175	0.0108226	0.313897	Downregulated	Amino sugar and nucleotide sugar metabolism; Fructose and mannose metabolism
GH	572.168	886.995	M-H2O+H[1+]	0.0892842	156	C00325	GDP-L-fucose	5	KEGG (Glycine max, gmx_kegg)	Not acquired (full-scan MS1 only)	Level 3 (putatively characterized; m/z match only, no MS/MS or standards)	None	4.60193	0.319112	0.584404	No significant change
GH	572.454	808.917	M-H2O+H[1+]	0.0892842	156	C00325	GDP-L-fucose		KEGG (Glycine max, gmx_kegg)	Not acquired (full-scan MS1 only)	Level 3 (putatively characterized; m/z match only, no MS/MS or standards)	None	-6.76177	0.0458077	0.584404	Downregulated
GH	572.456	299.082	M-H2O+H[1+]	0.0892842	156	C00325	GDP-L-fucose		KEGG (Glycine max, gmx_kegg)	Not acquired (full-scan MS1 only)	Level 3 (putatively characterized; m/z match only, no MS/MS or standards)	None	3.94514	0.310938	0.584404	No significant change
GH	573.121	834.73	M+Na[1+]	0.0715072	124.8	C02199	UDP-L-rhamnose	4	KEGG (Glycine max, gmx_kegg)	Not acquired (full-scan MS1 only)	Level 3 (putatively characterized; m/z match only, no MS/MS or standards)	None	2.59569	0.690989	0.81542	No significant change
GH	573.208	487.322	M-CO2+H[1+]	0.012927	22.6	C00032	Heme	3	KEGG (Glycine max, gmx_kegg)	Not acquired (full-scan MS1 only)	Level 3 (putatively characterized; m/z match only, no MS/MS or standards)	None	3.94159	0.194895	0.584404	No significant change	Porphyrin metabolism
GH	574.153	381.499	M+H[1+]	0.255026	444.2	C05921	Biotinyl-5'-AMP		KEGG (Glycine max, gmx_kegg)	Not acquired (full-scan MS1 only)	Level 3 (putatively characterized; m/z match only, no MS/MS or standards)	None	2.94269	0.358823	0.591003	No significant change
GH	574.162	798.276	M+H[1+]	0.255026	444.2	C05921	Biotinyl-5'-AMP	3	KEGG (Glycine max, gmx_kegg)	Not acquired (full-scan MS1 only)	Level 3 (putatively characterized; m/z match only, no MS/MS or standards)	None	4.2139	0.121358	0.584404	No significant change
GH	574.403	640.982	M+H[1+]	0.255026	444	C05921	Biotinyl-5'-AMP	2	KEGG (Glycine max, gmx_kegg)	Not acquired (full-scan MS1 only)	Level 3 (putatively characterized; m/z match only, no MS/MS or standards)	None	-0.753659	0.700332	0.821334	No significant change
GH	574.558	880.731	M+H[1+]	0.255026	443.9	C05921	Biotinyl-5'-AMP		KEGG (Glycine max, gmx_kegg)	Not acquired (full-scan MS1 only)	Level 3 (putatively characterized; m/z match only, no MS/MS or standards)	None	1.07264	0.800017	0.891696	No significant change
GH	576.726	527.388	M-H2O+H[1+]	0.156676	271.7	C21833	Kaempferol-3-O-rutinoside		KEGG (Glycine max, gmx_kegg)	Not acquired (full-scan MS1 only)	Level 3 (putatively characterized; m/z match only, no MS/MS or standards)	None	2.90826	0.360565	0.591013	No significant change
GH	576.999	550.927	M-H2O+H[1+]	0.156676	271.5	C21833	Kaempferol-3-O-rutinoside	5	KEGG (Glycine max, gmx_kegg)	Not acquired (full-scan MS1 only)	Level 3 (putatively characterized; m/z match only, no MS/MS or standards)	None	1.40615	0.681136	0.80792	No significant change
GH	579.264	606.89	M-H2O+H[1+]	0.105338	181.8	C08580	Astaxanthin		KEGG (Glycine max, gmx_kegg)	Not acquired (full-scan MS1 only)	Level 3 (putatively characterized; m/z match only, no MS/MS or standards)	None	5.48069	0.229744	0.584404	No significant change
GH	579.489	895.221	M-H2O+H[1+]	0.105338	181.8	C08580	Astaxanthin	1	KEGG (Glycine max, gmx_kegg)	Not acquired (full-scan MS1 only)	Level 3 (putatively characterized; m/z match only, no MS/MS or standards)	None	-3.41253	0.130894	0.584404	No significant change
GH	579.752	256.634	M-H2O+H[1+]	0.105338	181.7	C08580	Astaxanthin		KEGG (Glycine max, gmx_kegg)	Not acquired (full-scan MS1 only)	Level 3 (putatively characterized; m/z match only, no MS/MS or standards)	None	4.94628	0.263979	0.584404	No significant change
GH	580.844	895.902	M+H[1+]	0.057848	99.6	C01284	1D-myo-Inositol 1,3,4,5,6-pentakisphosphate	3	KEGG (Glycine max, gmx_kegg)	Not acquired (full-scan MS1 only)	Level 3 (putatively characterized; m/z match only, no MS/MS or standards)	None	-1.68067	0.651856	0.794611	No significant change
GH	581.84	568.615	M+Na[1+]	0.0339635	58.4	C00301	ADP-ribose		KEGG (Glycine max, gmx_kegg)	Not acquired (full-scan MS1 only)	Level 3 (putatively characterized; m/z match only, no MS/MS or standards)	None	4.29181	0.295119	0.584404	No significant change
GH	582.027	872.377	M+Na[1+]	0.0339635	58.4	C00301	ADP-ribose	2	KEGG (Glycine max, gmx_kegg)	Not acquired (full-scan MS1 only)	Level 3 (putatively characterized; m/z match only, no MS/MS or standards)	None	-4.29262	0.10879	0.584404	No significant change
GH	582.069	579.449	M+Na[1+]	0.0339635	58.3	C00301	ADP-ribose		KEGG (Glycine max, gmx_kegg)	Not acquired (full-scan MS1 only)	Level 3 (putatively characterized; m/z match only, no MS/MS or standards)	None	3.43369	0.334745	0.584404	No significant change
GH	582.254	726.189	M+Na[1+]	0.192832	331.2	C00301	ADP-ribose	2	KEGG (Glycine max, gmx_kegg)	Not acquired (full-scan MS1 only)	Level 3 (putatively characterized; m/z match only, no MS/MS or standards)	None	-0.0322396	0.731843	0.84602	No significant change
GH	582.733	832.153	M+H[1+]	0.251912	432.3	C00500	L-Rhamnose		KEGG (Glycine max, gmx_kegg)	Not acquired (full-scan MS1 only)	Level 3 (putatively characterized; m/z match only, no MS/MS or standards)	None	-7.21709	0.0224839	0.440668	Downregulated
GH	583.003	360.486	M+H[1+]	0.251912	432.1	C00500	L-Rhamnose	3	KEGG (Glycine max, gmx_kegg)	Not acquired (full-scan MS1 only)	Level 3 (putatively characterized; m/z match only, no MS/MS or standards)	None	-3.07381	0.171993	0.584404	No significant change
GH	584.041	875.361	M-H2O+H[1+]	0.00353097	6	C11436	2-Phospho-4-(cytidine 5'-diphospho)-2-C-methyl-D-erythritol	3	KEGG (Glycine max, gmx_kegg)	Not acquired (full-scan MS1 only)	Level 3 (putatively characterized; m/z match only, no MS/MS or standards)	None	-4.3056	0.0683949	0.584404	No significant change
GH	586.851	760.264	M+K[1+]	0.000949251	1.6	C04089	UDP-4-dehydro-6-deoxy-D-glucose		KEGG (Glycine max, gmx_kegg)	Not acquired (full-scan MS1 only)	Level 3 (putatively characterized; m/z match only, no MS/MS or standards)	None	7.13827	0.0876239	0.584404	No significant change	Amino sugar and nucleotide sugar metabolism
GH	587.006	820.133	M+K[1+]	0.000949251	1.6	C04089	UDP-4-dehydro-6-deoxy-D-glucose	5	KEGG (Glycine max, gmx_kegg)	Not acquired (full-scan MS1 only)	Level 3 (putatively characterized; m/z match only, no MS/MS or standards)	None	2.35061	0.538032	0.716906	No significant change	Amino sugar and nucleotide sugar metabolism
GH	587.136	606.324	M+K[1+]	0.000949251	1.6	C04089	UDP-4-dehydro-6-deoxy-D-glucose		KEGG (Glycine max, gmx_kegg)	Not acquired (full-scan MS1 only)	Level 3 (putatively characterized; m/z match only, no MS/MS or standards)	None	-4.30806	0.361714	0.591013	No significant change	Amino sugar and nucleotide sugar metabolism
GH	587.61	170.499	M+Na[1+]	0.223961	381.1	C08583	Canthaxanthin	2	KEGG (Glycine max, gmx_kegg)	Not acquired (full-scan MS1 only)	Level 3 (putatively characterized; m/z match only, no MS/MS or standards)	None	1.7984	0.563239	0.73352	No significant change
GH	587.769	487.951	M+Na[1+]	0.223961	381	C08583	Canthaxanthin		KEGG (Glycine max, gmx_kegg)	Not acquired (full-scan MS1 only)	Level 3 (putatively characterized; m/z match only, no MS/MS or standards)	None	-0.45286	0.85322	0.928252	No significant change
GH	591.996	769.638	M+HCOOK[1+]	0.031918	53.9	C00002	ATP	5	KEGG (Glycine max, gmx_kegg)	Not acquired (full-scan MS1 only)	Level 3 (putatively characterized; m/z match only, no MS/MS or standards)	None	-2.0359	0.307786	0.584404	No significant change	One carbon pool by folate; Purine metabolism; Sulfur metabolism; Zeatin biosynthesis
GH	592.062	825.629	M+HCOOK[1+]	0.031918	53.9	C00002	ATP		KEGG (Glycine max, gmx_kegg)	Not acquired (full-scan MS1 only)	Level 3 (putatively characterized; m/z match only, no MS/MS or standards)	None	6.36359	0.147349	0.584404	No significant change	One carbon pool by folate; Purine metabolism; Sulfur metabolism; Zeatin biosynthesis
GH	594.03	890.559	M(C13)+H[1+]	0.134486	226.4	C18021	Pheophorbide a		KEGG (Glycine max, gmx_kegg)	Not acquired (full-scan MS1 only)	Level 3 (putatively characterized; m/z match only, no MS/MS or standards)	None	2.67934	0.6315	0.781559	No significant change
GH	594.145	635.288	M(C13)+H[1+]	0.134486	226.4	C18021	Pheophorbide a	1	KEGG (Glycine max, gmx_kegg)	Not acquired (full-scan MS1 only)	Level 3 (putatively characterized; m/z match only, no MS/MS or standards)	None	-2.49361	0.258727	0.584404	No significant change
GH	596.158	783.945	M+Na[1+]	0.221309	371.2	C05921	Biotinyl-5'-AMP		KEGG (Glycine max, gmx_kegg)	Not acquired (full-scan MS1 only)	Level 3 (putatively characterized; m/z match only, no MS/MS or standards)	None	6.1827	0.163219	0.584404	No significant change
GH	596.351	228.856	M+Na[1+]	0.221309	371.1	C05921	Biotinyl-5'-AMP	1	KEGG (Glycine max, gmx_kegg)	Not acquired (full-scan MS1 only)	Level 3 (putatively characterized; m/z match only, no MS/MS or standards)	None	-0.801024	0.573457	0.7385	No significant change
GH	597.663	550.156	M+H[1+]	0.269256	450.5	C08580	Astaxanthin	1	KEGG (Glycine max, gmx_kegg)	Not acquired (full-scan MS1 only)	Level 3 (putatively characterized; m/z match only, no MS/MS or standards)	None	-2.64349	0.533844	0.714378	No significant change
GH	597.75	353.845	M+H[1+]	0.269256	450.5	C08580	Astaxanthin	1	KEGG (Glycine max, gmx_kegg)	Not acquired (full-scan MS1 only)	Level 3 (putatively characterized; m/z match only, no MS/MS or standards)	None	-1.26784	0.500474	0.689177	No significant change
GH	599.187	657.695	M+H[1+]	0.09531	159.1	C04536	Magnesium protoporphyrin monomethyl ester		KEGG (Glycine max, gmx_kegg)	Not acquired (full-scan MS1 only)	Level 3 (putatively characterized; m/z match only, no MS/MS or standards)	None	2.3993	0.38693	0.604946	No significant change
GH	599.346	705.953	M+H[1+]	0.09531	159	C04536	Magnesium protoporphyrin monomethyl ester	2	KEGG (Glycine max, gmx_kegg)	Not acquired (full-scan MS1 only)	Level 3 (putatively characterized; m/z match only, no MS/MS or standards)	None	-4.71693	0.198008	0.584404	No significant change
GH	599.512	619.627	M+H[1+]	0.09531	159	C04536	Magnesium protoporphyrin monomethyl ester		KEGG (Glycine max, gmx_kegg)	Not acquired (full-scan MS1 only)	Level 3 (putatively characterized; m/z match only, no MS/MS or standards)	None	6.37659	0.146235	0.584404	No significant change
GH	599.98	668.725	M+Na[1+]	0.091662	152.8	C04896	5-(5-Phospho-D-ribosylaminoformimino)-1-(5-phosphoribosyl)-imidazole-4-carboxamide	3	KEGG (Glycine max, gmx_kegg)	Not acquired (full-scan MS1 only)	Level 3 (putatively characterized; m/z match only, no MS/MS or standards)	None	6.17031	0.0171715	0.392013	Upregulated	Histidine metabolism
GH	600.007	657.858	M+Na[1+]	0.091662	152.8	C04896	5-(5-Phospho-D-ribosylaminoformimino)-1-(5-phosphoribosyl)-imidazole-4-carboxamide		KEGG (Glycine max, gmx_kegg)	Not acquired (full-scan MS1 only)	Level 3 (putatively characterized; m/z match only, no MS/MS or standards)	None	9.41504	0.00111006	0.121374	Upregulated	Histidine metabolism
GH	600.027	683.488	M+Na[1+]	0.091662	152.8	C04896	5-(5-Phospho-D-ribosylaminoformimino)-1-(5-phosphoribosyl)-imidazole-4-carboxamide		KEGG (Glycine max, gmx_kegg)	Not acquired (full-scan MS1 only)	Level 3 (putatively characterized; m/z match only, no MS/MS or standards)	None	6.79958	0.112346	0.584404	No significant change	Histidine metabolism
GH	601.05	275.7	M+HCOOK[1+]	0.0456934	76	C16222	Formononetin 7-O-(6-O-malonyl-beta-D-glucoside)	1	KEGG (Glycine max, gmx_kegg)	Not acquired (full-scan MS1 only)	Level 3 (putatively characterized; m/z match only, no MS/MS or standards)	None	0.615831	0.623864	0.777389	No significant change	Isoflavonoid biosynthesis
GH	601.445	211.766	M+H[1+]	0.019963	33.2	C08585	Capsorubin	4	KEGG (Glycine max, gmx_kegg)	Not acquired (full-scan MS1 only)	Level 3 (putatively characterized; m/z match only, no MS/MS or standards)	None	1.83703	0.775611	0.879343	No significant change
GH	605.609	426.632	M+Na[1+]	0.212621	351.1	C15968	Adonixanthin	1	KEGG (Glycine max, gmx_kegg)	Not acquired (full-scan MS1 only)	Level 3 (putatively characterized; m/z match only, no MS/MS or standards)	None	-3.48767	0.340193	0.584404	No significant change
GH	605.83	503.742	M+Na[1+]	0.212621	351	C15968	Adonixanthin		KEGG (Glycine max, gmx_kegg)	Not acquired (full-scan MS1 only)	Level 3 (putatively characterized; m/z match only, no MS/MS or standards)	None	5.69797	0.208471	0.584404	No significant change
GH	607.603	786.874	M+Na[1+]	0.190435	313.4	C08579	Antheraxanthin	2	KEGG (Glycine max, gmx_kegg)	Not acquired (full-scan MS1 only)	Level 3 (putatively characterized; m/z match only, no MS/MS or standards)	None	-3.06461	0.182589	0.584404	No significant change
GH	609	883.82	M(C13)+H[1+]	0.0922647	151.5	C00043	UDP-N-acetyl-alpha-D-glucosamine	4	KEGG (Glycine max, gmx_kegg)	Not acquired (full-scan MS1 only)	Level 3 (putatively characterized; m/z match only, no MS/MS or standards)	None	-0.61784	0.648356	0.792433	No significant change
GH	609.006	565.637	M+Na[1+]	0.301957	495.8	C03428	Presqualene diphosphate	3	KEGG (Glycine max, gmx_kegg)	Not acquired (full-scan MS1 only)	Level 3 (putatively characterized; m/z match only, no MS/MS or standards)	None	0.276938	0.781392	0.883729	No significant change
GH	613.254	784.827	M-H2O+H[1+]	0.0472401	77	C16540	7(1)-Hydroxychlorophyllide a		KEGG (Glycine max, gmx_kegg)	Not acquired (full-scan MS1 only)	Level 3 (putatively characterized; m/z match only, no MS/MS or standards)	None	0.129864	0.526877	0.708123	No significant change
GH	613.277	443.644	M-H2O+H[1+]	0.0472401	77	C16540	7(1)-Hydroxychlorophyllide a	7	KEGG (Glycine max, gmx_kegg)	Not acquired (full-scan MS1 only)	Level 3 (putatively characterized; m/z match only, no MS/MS or standards)	None	-3.60031	0.2352	0.584404	No significant change
GH	613.48	376.066	M+H[1+]	0.250001	407.5	C02880	Protochlorophyllide	7	KEGG (Glycine max, gmx_kegg)	Not acquired (full-scan MS1 only)	Level 3 (putatively characterized; m/z match only, no MS/MS or standards)	None	-1.55008	0.63921	0.788559	No significant change
GH	613.691	725.491	M+H[1+]	0.250001	407.4	C02880	Protochlorophyllide	1	KEGG (Glycine max, gmx_kegg)	Not acquired (full-scan MS1 only)	Level 3 (putatively characterized; m/z match only, no MS/MS or standards)	None	-1.55627	0.410543	0.617886	No significant change
GH	614.193	748.248	M-NH3+H[1+]	0.020767	33.8	C16540	7(1)-Hydroxychlorophyllide a	9	KEGG (Glycine max, gmx_kegg)	Not acquired (full-scan MS1 only)	Level 3 (putatively characterized; m/z match only, no MS/MS or standards)	None	0.0820256	0.847683	0.9242	No significant change
GH	615.172	155.683	M+H[1+]	0.195764	318.2	C02139	Chlorophyllide		KEGG (Glycine max, gmx_kegg)	Not acquired (full-scan MS1 only)	Level 3 (putatively characterized; m/z match only, no MS/MS or standards)	None	6.52708	0.13367	0.584404	No significant change
GH	615.441	632.924	M+H[1+]	0.195764	318.1	C02139	Chlorophyllide	4	KEGG (Glycine max, gmx_kegg)	Not acquired (full-scan MS1 only)	Level 3 (putatively characterized; m/z match only, no MS/MS or standards)	None	-1.92669	0.324951	0.584404	No significant change
GH	616.985	687.353	M+Na[1+]	0.162471	263.3	C21833	Kaempferol-3-O-rutinoside	5	KEGG (Glycine max, gmx_kegg)	Not acquired (full-scan MS1 only)	Level 3 (putatively characterized; m/z match only, no MS/MS or standards)	None	3.39999	0.115252	0.584404	No significant change
GH	617.239	481.104	M+Na[1+]	0.0914205	148.1	C21833	Kaempferol-3-O-rutinoside	2	KEGG (Glycine max, gmx_kegg)	Not acquired (full-scan MS1 only)	Level 3 (putatively characterized; m/z match only, no MS/MS or standards)	None	1.29357	0.568786	0.736718	No significant change
[truncated: 1,532 more rows]
